# Supplementary material for: 5-(4-Meth­oxy­phen­yl)-3-(pyridin-2-yl)-4,5-dihydro-1H-pyrazole-1-carbothio­amide
Source: Acta Crystallogr Sect E Struct Rep Online. 2011 Nov 30;67(Pt 12):o3501–2. doi: 10.1107/S1600536811050033 (PMC3239124; doi:10.1107/S1600536811050033)
Supplement: Supplementary file 1 [file e-67-o3501-sup1.cif]

##############################################################################
#                                                                            #
# This CIF contains the data in a paper accepted for publication in          #
# Acta Crystallographica Section E. It conforms to the requirements of       #
# Notes for Authors for Acta Crystallographica Section E, and has been       #
# peer reviewed under the auspices of the IUCr Commission on Journals.       #
#                                                                            #
# Full details of the Crystallographic Information File format               #
# are given in the paper "The Crystallographic Information File (CIF):       #
# a New Standard Archive File for Crystallography" by S. R. Hall, F. H.      #
# Allen and I. D. Brown [Acta Cryst. (1991), A47, 655-685].                  #
#                                                                            #
# The current version of the core CIF dictionary is obtainable from          #
# ftp://ftp.iucr.org/pub/cif_core.dic.                                       #
#                                                                            #
# Software is freely available for graphical display of the structure(s)     #
# in this CIF. For information consult the CIF software page                 #
# http://www.iucr.org/resources/cif/software.                                #
#                                                                            #
# This file may be used for bona fide research purposes within the           #
# scientific community so long as proper attribution is given to the journal # 
# article from which it was obtained.                                        #
#                                                                            #
##############################################################################
data_global
_audit_creation_method     'form.cif (version 2.0)'
_journal_data_validation_number     ?
_journal_date_recd_electronic     2011-11-11
_journal_date_accepted     2011-11-22
_journal_name_full     'Acta Crystallographica, Section E'
_journal_year     2011
_journal_volume     67
_journal_issue     12
_journal_page_first     o3501
_journal_page_last     o3502
_journal_paper_category     QO
_journal_paper_doi     10.1107/S1600536811050033
_journal_coeditor_code     IS5010
_publ_contact_author_name     'Assoc.Prof. Dr. Suchada Chantrapromma'
_publ_contact_author_address
;
      Department of Chemistry
      Faculty of Science
      Prince of Songkla University
      Hat-Yai, Songkhla 90112
      Thailand
;
_publ_contact_author_email     'suchada.c@psu.ac.th'
_publ_contact_author_fax     '66 74 212918'
_publ_contact_author_phone     '66 74 288447'
_publ_section_title
;\
5-(4-Methoxyphenyl)-3-(pyridin-2-yl)-4,5-dihydro-1<i>H</i>-pyrazole-1-\
carbothioamide
;
loop_
    _publ_author_name
    _publ_author_footnote
    _publ_author_address
    'Phonpawee Nonthason' ?
;     Crystal Materials Research Unit
      Department of Chemistry
      Faculty of Science
      Prince of Songkla University
      Hat-Yai, Songkhla 90112
      Thailand
;
    'Thitipone Suwunwong' ?
;     Crystal Materials Research Unit
      Department of Chemistry
      Faculty of Science
      Prince of Songkla University
      Hat-Yai, Songkhla 90112
      Thailand
;
    'Suchada Chantrapromma'
;
      Thomson Reuters ResearcherID: A-5085-2009.
;
;     Crystal Materials Research Unit
      Department of Chemistry
      Faculty of Science
      Prince of Songkla University
      Hat-Yai, Songkhla 90112
      Thailand
;
    'Hoong-Kun Fun'
;
      Thomson Reuters ResearcherID: A-3561-2009.
      Additional correspondence author, e-mail: hkfun@usm.my.
;
;     X-ray Crystallography Unit
      School of Physics
      Universiti Sains Malaysia
      11800 USM, Penang
      Malaysia
;
data_I
_audit_creation_method     SHELXL-97
_chemical_name_systematic
;
5-(4-Methoxyphenyl)-3-(pyridin-2-yl)-4,5-dihydro-1<i>H</i>-pyrazole-1-
carbothioamide
;
_chemical_name_common
;
;
_chemical_formula_moiety     'C16 H16 N4 O S'
_chemical_formula_sum     'C16 H16 N4 O S'
_chemical_formula_iupac     'C16 H16 N4 O S'
_chemical_formula_weight     312.40
_chemical_melting_point_gt     468
_chemical_melting_point_lt     469
_symmetry_cell_setting     triclinic
_symmetry_space_group_name_H-M     'P -1'
_symmetry_space_group_name_Hall     '-P 1'
loop_
    _symmetry_equiv_pos_as_xyz
    'x, y, z'
    '-x, -y, -z'
_cell_length_a     6.2434(2)
_cell_length_b     9.9348(4)
_cell_length_c     13.6564(6)
_cell_angle_alpha     107.7620(10)
_cell_angle_beta     99.5060(10)
_cell_angle_gamma     94.3310(10)
_cell_volume     788.43(5)
_cell_formula_units_Z     2
_cell_measurement_reflns_used     4529
_cell_measurement_theta_min     1.60
_cell_measurement_theta_max     30.00
_cell_measurement_temperature     297
_exptl_crystal_description     Block
_exptl_crystal_colour     Yellow
_exptl_crystal_size_max     0.48
_exptl_crystal_size_mid     0.34
_exptl_crystal_size_min     0.19
_exptl_crystal_density_diffrn     1.316
_exptl_crystal_density_meas     ?
_exptl_crystal_density_method     'not measured'
_exptl_crystal_F_000     328
_exptl_absorpt_coefficient_mu     0.212
_exptl_absorpt_correction_type     multi-scan
_exptl_absorpt_process_details     '(SADABS; Bruker, 2009)'
_exptl_absorpt_correction_T_min     0.9055
_exptl_absorpt_correction_T_max     0.9610
_exptl_special_details
;
;
_diffrn_ambient_temperature     297(2)
_diffrn_radiation_type     MoK\a
_diffrn_radiation_wavelength     0.71073
_diffrn_radiation_source     'fine-focus sealed tube'
_diffrn_radiation_monochromator     graphite
_diffrn_measurement_device_type
;
Bruker SMART APEXII CCD
;
_diffrn_measurement_method     '\w scans'
_diffrn_detector_area_resol_mean     8.33
_diffrn_reflns_number     19134
_diffrn_reflns_av_R_equivalents     0.0190
_diffrn_reflns_av_sigmaI/netI     0.0161
_diffrn_reflns_theta_min     1.60
_diffrn_reflns_theta_max     30.00
_diffrn_reflns_theta_full     30.00
_diffrn_measured_fraction_theta_max     0.988
_diffrn_measured_fraction_theta_full     0.988
_diffrn_reflns_limit_h_min     -8
_diffrn_reflns_limit_h_max     8
_diffrn_reflns_limit_k_min     -13
_diffrn_reflns_limit_k_max     13
_diffrn_reflns_limit_l_min     -19
_diffrn_reflns_limit_l_max     18
_diffrn_standards_number     0
_diffrn_standards_interval_count     ?
_diffrn_standards_interval_time     ?
_diffrn_standards_decay_%     ?
_refine_special_details
;
 Refinement of F^2^ against ALL reflections.  The weighted R-factor wR and
 goodness of fit S are based on F^2^, conventional R-factors R are based
 on F, with F set to zero for negative F^2^. The threshold expression of
 F^2^ > 2sigma(F^2^) is used only for calculating R-factors(gt) etc. and is
 not relevant to the choice of reflections for refinement.  R-factors based
 on F^2^ are statistically about twice as large as those based on F, and R-
 factors based on ALL data will be even larger.
;
_reflns_number_total     4529
_reflns_number_gt     3927
_reflns_threshold_expression     I>2\s(I)
_refine_ls_structure_factor_coef     Fsqd
_refine_ls_matrix_type     full
_refine_ls_R_factor_all     0.0429
_refine_ls_R_factor_gt     0.0368
_refine_ls_wR_factor_gt     0.1108
_refine_ls_wR_factor_ref     0.1218
_refine_ls_goodness_of_fit_ref     1.050
_refine_ls_restrained_S_all     1.050
_refine_ls_number_reflns     4529
_refine_ls_number_parameters     208
_refine_ls_number_restraints     0
_refine_ls_hydrogen_treatment     mixed
_refine_ls_weighting_scheme     calc
_refine_ls_weighting_details
         'calc w=1/[\s^2^(Fo^2^)+(0.0685P)^2^+0.1373P] where P=(Fo^2^+2Fc^2^)/3'
_atom_sites_solution_hydrogens     geom
_atom_sites_solution_primary     direct
_atom_sites_solution_secondary     difmap
_refine_ls_shift/su_max     0.001
_refine_ls_shift/su_mean     0.001
_refine_diff_density_max     0.310
_refine_diff_density_min     -0.184
_refine_ls_extinction_method     none
_refine_ls_extinction_coef     ?
loop_
    _atom_type_symbol
    _atom_type_description
    _atom_type_scat_dispersion_real
    _atom_type_scat_dispersion_imag
    _atom_type_scat_source
    'C' 'C' 0.0033 0.0016
                         'International Tables Vol C Tables 4.2.6.8 and 6.1.1.4'
    'H' 'H' 0.0000 0.0000
                         'International Tables Vol C Tables 4.2.6.8 and 6.1.1.4'
    'N' 'N' 0.0061 0.0033
                         'International Tables Vol C Tables 4.2.6.8 and 6.1.1.4'
    'O' 'O' 0.0106 0.0060
                         'International Tables Vol C Tables 4.2.6.8 and 6.1.1.4'
    'S' 'S' 0.1246 0.1234
                         'International Tables Vol C Tables 4.2.6.8 and 6.1.1.4'
_computing_data_collection     'APEX2 (Bruker, 2009)'
_computing_cell_refinement     'SAINT (Bruker, 2009)'
_computing_data_reduction     'SAINT (Bruker, 2009)'
_computing_structure_solution     'SHELXTL (Sheldrick, 2008)'
_computing_structure_refinement     'SHELXTL (Sheldrick, 2008)'
_computing_molecular_graphics     'SHELXTL (Sheldrick, 2008)'
_computing_publication_material
;
SHELXTL (Sheldrick, 2008) and PLATON (Spek, 2009)
;
loop_
    _atom_site_type_symbol
    _atom_site_label
    _atom_site_fract_x
    _atom_site_fract_y
    _atom_site_fract_z
    _atom_site_U_iso_or_equiv
    _atom_site_adp_type
    _atom_site_calc_flag
    _atom_site_refinement_flags
    _atom_site_occupancy
    _atom_site_symmetry_multiplicity
    _atom_site_disorder_assembly
    _atom_site_disorder_group
    S S1 0.50444(5) 0.19990(4) 0.13335(2) 0.04687(11) Uani d . 1 1 . .
    O O1 1.0431(2) 0.76342(12) 0.12097(10) 0.0645(3) Uani d . 1 1 . .
    N N1 1.06459(15) 0.13465(10) 0.27835(7) 0.03555(19) Uani d . 1 1 . .
    N N2 0.88621(16) 0.19975(9) 0.25049(8) 0.0376(2) Uani d . 1 1 . .
    N N3 1.48004(19) 0.27191(11) 0.50833(8) 0.0458(2) Uani d . 1 1 . .
    N N4 0.7587(2) -0.00487(12) 0.11494(10) 0.0497(3) Uani d . 1 1 . .
    H H2N4 0.873(3) -0.0389(18) 0.1330(13) 0.053(4) Uiso d . 1 1 . .
    H H1N4 0.667(3) -0.046(2) 0.0593(15) 0.063(5) Uiso d . 1 1 . .
    C C1 1.6684(2) 0.24072(15) 0.55409(11) 0.0537(3) Uani d . 1 1 . .
    H H1A 1.7341 0.3000 0.6212 0.064 Uiso calc R 1 1 . .
    C C2 1.7700(2) 0.12711(17) 0.50832(13) 0.0568(3) Uani d . 1 1 . .
    H H2A 1.9003 0.1101 0.5437 0.068 Uiso calc R 1 1 . .
    C C3 1.6751(2) 0.03853(17) 0.40878(12) 0.0562(3) Uani d . 1 1 . .
    H H3A 1.7411 -0.0389 0.3754 0.067 Uiso calc R 1 1 . .
    C C4 1.4800(2) 0.06681(14) 0.35939(10) 0.0453(3) Uani d . 1 1 . .
    H H4A 1.4117 0.0084 0.2924 0.054 Uiso calc R 1 1 . .
    C C5 1.38864(18) 0.18390(11) 0.41175(8) 0.0354(2) Uani d . 1 1 . .
    C C6 1.18371(18) 0.22122(11) 0.36368(8) 0.0347(2) Uani d . 1 1 . .
    C C7 1.0938(2) 0.35789(12) 0.40702(9) 0.0416(2) Uani d . 1 1 . .
    H H7A 1.2014 0.4399 0.4191 0.050 Uiso calc R 1 1 . .
    H H7B 1.0466 0.3630 0.4721 0.050 Uiso calc R 1 1 . .
    C C8 0.89669(19) 0.34932(11) 0.31893(9) 0.0364(2) Uani d . 1 1 . .
    H H8A 0.7627 0.3622 0.3474 0.044 Uiso calc R 1 1 . .
    C C9 0.93345(18) 0.45497(11) 0.26179(8) 0.0349(2) Uani d . 1 1 . .
    C C10 0.8047(2) 0.56443(13) 0.26752(10) 0.0426(3) Uani d . 1 1 . .
    H H10A 0.6907 0.5700 0.3040 0.051 Uiso calc R 1 1 . .
    C C11 0.8453(2) 0.66491(14) 0.21933(11) 0.0486(3) Uani d . 1 1 . .
    H H11A 0.7586 0.7379 0.2239 0.058 Uiso calc R 1 1 . .
    C C12 1.0148(2) 0.65770(13) 0.16395(10) 0.0439(3) Uani d . 1 1 . .
    C C13 1.1430(2) 0.54861(14) 0.15695(11) 0.0468(3) Uani d . 1 1 . .
    H H13A 1.2560 0.5423 0.1197 0.056 Uiso calc R 1 1 . .
    C C14 1.1009(2) 0.44869(13) 0.20617(10) 0.0434(3) Uani d . 1 1 . .
    H H14A 1.1875 0.3757 0.2016 0.052 Uiso calc R 1 1 . .
    C C15 0.72789(18) 0.12674(12) 0.16632(9) 0.0360(2) Uani d . 1 1 . .
    C C16 1.2161(3) 0.7646(2) 0.06553(15) 0.0706(5) Uani d . 1 1 . .
    H H16A 1.2216 0.8478 0.0437 0.106 Uiso calc R 1 1 . .
    H H16B 1.1910 0.6806 0.0050 0.106 Uiso calc R 1 1 . .
    H H16C 1.3526 0.7662 0.1104 0.106 Uiso calc R 1 1 . .
loop_
    _atom_site_aniso_label
    _atom_site_aniso_U_11
    _atom_site_aniso_U_22
    _atom_site_aniso_U_33
    _atom_site_aniso_U_12
    _atom_site_aniso_U_13
    _atom_site_aniso_U_23
    S1 0.03741(17) 0.05216(19) 0.04509(18) 0.01644(13) 0.00125(12) 0.00828(13)
    O1 0.0804(8) 0.0561(6) 0.0773(7) 0.0238(5) 0.0297(6) 0.0404(6)
    N1 0.0342(4) 0.0324(4) 0.0385(4) 0.0070(3) 0.0025(3) 0.0110(3)
    N2 0.0369(4) 0.0315(4) 0.0401(5) 0.0093(3) 0.0002(4) 0.0083(4)
    N3 0.0493(6) 0.0392(5) 0.0412(5) 0.0060(4) -0.0046(4) 0.0090(4)
    N4 0.0486(6) 0.0380(5) 0.0484(6) 0.0120(4) -0.0096(5) 0.0021(4)
    C1 0.0516(7) 0.0504(7) 0.0480(7) 0.0033(6) -0.0122(6) 0.0121(5)
    C2 0.0424(7) 0.0624(8) 0.0618(8) 0.0117(6) -0.0060(6) 0.0222(7)
    C3 0.0487(7) 0.0586(8) 0.0590(8) 0.0218(6) 0.0059(6) 0.0147(6)
    C4 0.0450(6) 0.0469(6) 0.0403(6) 0.0131(5) 0.0037(5) 0.0095(5)
    C5 0.0356(5) 0.0350(5) 0.0356(5) 0.0037(4) 0.0030(4) 0.0141(4)
    C6 0.0372(5) 0.0325(5) 0.0344(5) 0.0062(4) 0.0042(4) 0.0119(4)
    C7 0.0509(6) 0.0340(5) 0.0358(5) 0.0108(4) 0.0008(4) 0.0084(4)
    C8 0.0388(5) 0.0323(5) 0.0359(5) 0.0096(4) 0.0054(4) 0.0076(4)
    C9 0.0363(5) 0.0314(5) 0.0345(5) 0.0102(4) 0.0039(4) 0.0073(4)
    C10 0.0395(6) 0.0425(6) 0.0495(6) 0.0170(5) 0.0121(5) 0.0160(5)
    C11 0.0509(7) 0.0433(6) 0.0590(7) 0.0242(5) 0.0132(6) 0.0218(6)
    C12 0.0509(7) 0.0394(6) 0.0432(6) 0.0109(5) 0.0073(5) 0.0157(5)
    C13 0.0510(7) 0.0456(6) 0.0492(6) 0.0157(5) 0.0188(5) 0.0162(5)
    C14 0.0466(6) 0.0399(5) 0.0492(6) 0.0204(5) 0.0157(5) 0.0157(5)
    C15 0.0347(5) 0.0363(5) 0.0363(5) 0.0059(4) 0.0045(4) 0.0118(4)
    C16 0.0854(12) 0.0663(10) 0.0737(11) 0.0083(9) 0.0283(9) 0.0361(9)
_geom_special_details
;
 All esds (except the esd in the dihedral angle between two l.s. planes)
 are estimated using the full covariance matrix.  The cell esds are taken
 into account individually in the estimation of esds in distances, angles
 and torsion angles; correlations between esds in cell parameters are only
 used when they are defined by crystal symmetry.  An approximate (isotropic)
 treatment of cell esds is used for estimating esds involving l.s. planes.
;
loop_
    _geom_bond_atom_site_label_1
    _geom_bond_atom_site_label_2
    _geom_bond_site_symmetry_2
    _geom_bond_distance
    _geom_bond_publ_flag
    S1 C15 . 1.6801(11) ?
    O1 C12 . 1.3644(16) ?
    O1 C16 . 1.419(2) ?
    N1 C6 . 1.2871(14) ?
    N1 N2 . 1.3864(12) ?
    N2 C15 . 1.3536(14) ?
    N2 C8 . 1.4844(14) ?
    N3 C1 . 1.3414(17) ?
    N3 C5 . 1.3425(14) ?
    N4 C15 . 1.3273(15) ?
    N4 H2N4 . 0.847(18) ?
    N4 H1N4 . 0.84(2) ?
    C1 C2 . 1.370(2) ?
    C1 H1A . 0.9300 ?
    C2 C3 . 1.378(2) ?
    C2 H2A . 0.9300 ?
    C3 C4 . 1.3834(18) ?
    C3 H3A . 0.9300 ?
    C4 C5 . 1.3847(16) ?
    C4 H4A . 0.9300 ?
    C5 C6 . 1.4657(15) ?
    C6 C7 . 1.4978(15) ?
    C7 C8 . 1.5498(16) ?
    C7 H7A . 0.9700 ?
    C7 H7B . 0.9700 ?
    C8 C9 . 1.5118(15) ?
    C8 H8A . 0.9800 ?
    C9 C14 . 1.3846(17) ?
    C9 C10 . 1.3911(15) ?
    C10 C11 . 1.3825(18) ?
    C10 H10A . 0.9300 ?
    C11 C12 . 1.3927(19) ?
    C11 H11A . 0.9300 ?
    C12 C13 . 1.3848(17) ?
    C13 C14 . 1.3901(18) ?
    C13 H13A . 0.9300 ?
    C14 H14A . 0.9300 ?
    C16 H16A . 0.9600 ?
    C16 H16B . 0.9600 ?
    C16 H16C . 0.9600 ?
loop_
    _geom_angle_atom_site_label_1
    _geom_angle_atom_site_label_2
    _geom_angle_atom_site_label_3
    _geom_angle_site_symmetry_1
    _geom_angle_site_symmetry_3
    _geom_angle
    _geom_angle_publ_flag
    C12 O1 C16 . . 118.84(12) ?
    C6 N1 N2 . . 107.90(9) ?
    C15 N2 N1 . . 119.54(9) ?
    C15 N2 C8 . . 127.01(9) ?
    N1 N2 C8 . . 113.43(8) ?
    C1 N3 C5 . . 116.48(12) ?
    C15 N4 H2N4 . . 121.2(11) ?
    C15 N4 H1N4 . . 115.2(13) ?
    H2N4 N4 H1N4 . . 123.0(17) ?
    N3 C1 C2 . . 124.18(13) ?
    N3 C1 H1A . . 117.9 ?
    C2 C1 H1A . . 117.9 ?
    C1 C2 C3 . . 118.64(12) ?
    C1 C2 H2A . . 120.7 ?
    C3 C2 H2A . . 120.7 ?
    C2 C3 C4 . . 118.81(13) ?
    C2 C3 H3A . . 120.6 ?
    C4 C3 H3A . . 120.6 ?
    C3 C4 C5 . . 118.60(12) ?
    C3 C4 H4A . . 120.7 ?
    C5 C4 H4A . . 120.7 ?
    N3 C5 C4 . . 123.29(11) ?
    N3 C5 C6 . . 115.16(10) ?
    C4 C5 C6 . . 121.54(10) ?
    N1 C6 C5 . . 120.88(10) ?
    N1 C6 C7 . . 114.44(10) ?
    C5 C6 C7 . . 124.68(10) ?
    C6 C7 C8 . . 102.65(9) ?
    C6 C7 H7A . . 111.2 ?
    C8 C7 H7A . . 111.2 ?
    C6 C7 H7B . . 111.2 ?
    C8 C7 H7B . . 111.2 ?
    H7A C7 H7B . . 109.2 ?
    N2 C8 C9 . . 112.03(9) ?
    N2 C8 C7 . . 100.52(8) ?
    C9 C8 C7 . . 113.07(9) ?
    N2 C8 H8A . . 110.3 ?
    C9 C8 H8A . . 110.3 ?
    C7 C8 H8A . . 110.3 ?
    C14 C9 C10 . . 118.46(11) ?
    C14 C9 C8 . . 120.98(10) ?
    C10 C9 C8 . . 120.52(10) ?
    C11 C10 C9 . . 120.44(11) ?
    C11 C10 H10A . . 119.8 ?
    C9 C10 H10A . . 119.8 ?
    C10 C11 C12 . . 120.53(11) ?
    C10 C11 H11A . . 119.7 ?
    C12 C11 H11A . . 119.7 ?
    O1 C12 C13 . . 124.58(12) ?
    O1 C12 C11 . . 115.81(11) ?
    C13 C12 C11 . . 119.60(11) ?
    C12 C13 C14 . . 119.22(12) ?
    C12 C13 H13A . . 120.4 ?
    C14 C13 H13A . . 120.4 ?
    C9 C14 C13 . . 121.75(11) ?
    C9 C14 H14A . . 119.1 ?
    C13 C14 H14A . . 119.1 ?
    N4 C15 N2 . . 115.95(10) ?
    N4 C15 S1 . . 123.24(9) ?
    N2 C15 S1 . . 120.78(8) ?
    O1 C16 H16A . . 109.5 ?
    O1 C16 H16B . . 109.5 ?
    H16A C16 H16B . . 109.5 ?
    O1 C16 H16C . . 109.5 ?
    H16A C16 H16C . . 109.5 ?
    H16B C16 H16C . . 109.5 ?
loop_
    _geom_torsion_atom_site_label_1
    _geom_torsion_atom_site_label_2
    _geom_torsion_atom_site_label_3
    _geom_torsion_atom_site_label_4
    _geom_torsion_site_symmetry_1
    _geom_torsion_site_symmetry_2
    _geom_torsion_site_symmetry_3
    _geom_torsion_site_symmetry_4
    _geom_torsion
    _geom_torsion_publ_flag
    C6 N1 N2 C15 . . . . -175.98(10) ?
    C6 N1 N2 C8 . . . . 5.41(13) ?
    C5 N3 C1 C2 . . . . 0.3(2) ?
    N3 C1 C2 C3 . . . . 0.3(2) ?
    C1 C2 C3 C4 . . . . -0.7(2) ?
    C2 C3 C4 C5 . . . . 0.5(2) ?
    C1 N3 C5 C4 . . . . -0.49(19) ?
    C1 N3 C5 C6 . . . . -179.71(11) ?
    C3 C4 C5 N3 . . . . 0.1(2) ?
    C3 C4 C5 C6 . . . . 179.25(12) ?
    N2 N1 C6 C5 . . . . -178.44(9) ?
    N2 N1 C6 C7 . . . . 1.85(13) ?
    N3 C5 C6 N1 . . . . -169.93(11) ?
    C4 C5 C6 N1 . . . . 10.83(17) ?
    N3 C5 C6 C7 . . . . 9.75(16) ?
    C4 C5 C6 C7 . . . . -169.49(11) ?
    N1 C6 C7 C8 . . . . -7.69(13) ?
    C5 C6 C7 C8 . . . . 172.61(10) ?
    C15 N2 C8 C9 . . . . -67.76(15) ?
    N1 N2 C8 C9 . . . . 110.73(10) ?
    C15 N2 C8 C7 . . . . 171.91(11) ?
    N1 N2 C8 C7 . . . . -9.61(12) ?
    C6 C7 C8 N2 . . . . 9.45(11) ?
    C6 C7 C8 C9 . . . . -110.14(10) ?
    N2 C8 C9 C14 . . . . -50.50(14) ?
    C7 C8 C9 C14 . . . . 62.24(14) ?
    N2 C8 C9 C10 . . . . 132.10(11) ?
    C7 C8 C9 C10 . . . . -115.16(12) ?
    C14 C9 C10 C11 . . . . -0.53(19) ?
    C8 C9 C10 C11 . . . . 176.93(11) ?
    C9 C10 C11 C12 . . . . 0.3(2) ?
    C16 O1 C12 C13 . . . . -0.5(2) ?
    C16 O1 C12 C11 . . . . 178.55(14) ?
    C10 C11 C12 O1 . . . . -178.90(13) ?
    C10 C11 C12 C13 . . . . 0.2(2) ?
    O1 C12 C13 C14 . . . . 178.56(13) ?
    C11 C12 C13 C14 . . . . -0.5(2) ?
    C10 C9 C14 C13 . . . . 0.26(19) ?
    C8 C9 C14 C13 . . . . -177.19(11) ?
    C12 C13 C14 C9 . . . . 0.2(2) ?
    N1 N2 C15 N4 . . . . -0.80(16) ?
    C8 N2 C15 N4 . . . . 177.61(11) ?
    N1 N2 C15 S1 . . . . 177.43(8) ?
    C8 N2 C15 S1 . . . . -4.16(17) ?
loop_
    _geom_hbond_atom_site_label_D
    _geom_hbond_atom_site_label_H
    _geom_hbond_atom_site_label_A
    _geom_hbond_site_symmetry_A
    _geom_hbond_distance_DH
    _geom_hbond_distance_HA
    _geom_hbond_distance_DA
    _geom_hbond_angle_DHA
    _geom_hbond_publ_flag
    N4 H2N4 O1 1_545 0.845(19) 2.278(19) 3.0238(18) 147.4(17) y
    N4 H1N4 S1 2_655 0.839(19) 2.603(19) 3.4090(13) 161.6(18) y
    C14 H14A S1 1_655 0.93 2.82 3.7033(14) 158 y
    C1 H1A Cg3 2_866 0.93 2.60 3.5005(15) 162 y
