# Supplementary material for: 5-(4-Meth­oxy­phen­yl)-3-(pyridin-2-yl)-4,5-dihydro-1H-pyrazole-1-carbothio­amide
Source: Acta Crystallogr Sect E Struct Rep Online. 2011 Nov 30;67(Pt 12):o3501–2. doi: 10.1107/S1600536811050033 (PMC3239124; doi:10.1107/S1600536811050033)
Supplement: Supplementary file 2 [file e-67-o3501-Isup2.hkl]

# 
# h,k,l, Fc-squared, Fo-squared, sigma(Fo-squared) and status flag 
# 
data_I
_shelx_title ' n29m in P-1 (RT)' 
_shelx_refln_list_code          4 
_shelx_F_calc_maximum       74.12 
_exptl_crystal_F_000       328.00 
_reflns_d_resolution_high  0.7108 
 
loop_ 
 _symmetry_equiv_pos_as_xyz 
 'x, y, z' 
 '-x, -y, -z' 
 
_cell_length_a     6.2434 
_cell_length_b     9.9348 
_cell_length_c    13.6564 
_cell_angle_alpha 107.762 
_cell_angle_beta   99.506 
_cell_angle_gamma  94.331 
 
_shelx_F_squared_multiplier     1.000 
 
loop_ 
 _refln_index_h 
 _refln_index_k 
 _refln_index_l 
 _refln_F_squared_calc 
 _refln_F_squared_meas 
 _refln_F_squared_sigma 
 _refln_observed_status 
   1   0   0     1290.33     1306.27     30.65 o 
   2   0   0      185.61      228.96      5.74 o 
   3   0   0      981.46      985.40     23.50 o 
   4   0   0      171.54      157.89      2.25 o 
   5   0   0      284.30      301.49      3.20 o 
   6   0   0       20.42       19.09      0.51 o 
   7   0   0       88.42       87.38      1.53 o 
   8   0   0       14.31       14.16      0.54 o 
  -8   1   0       13.36       13.78      0.52 o 
  -7   1   0        0.63        0.34      0.28 o 
  -6   1   0       18.66       15.77      0.67 o 
  -5   1   0       45.62       43.87      1.90 o 
  -4   1   0       18.29       17.43      0.99 o 
  -3   1   0      182.64      201.11      5.24 o 
  -2   1   0      138.36      145.20      3.72 o 
   0   1   0      136.17      123.79      1.46 o 
   1   1   0     1225.57     1240.46     78.88 o 
   3   1   0        2.57        1.48      0.17 o 
   4   1   0      682.35      763.60      7.83 o 
   5   1   0        0.08        0.41      0.23 o 
   6   1   0        6.22        6.40      0.35 o 
   7   1   0       13.23       12.70      0.52 o 
   8   1   0        0.65        0.77      0.24 o 
  -8   2   0        6.72        6.94      0.36 o 
  -7   2   0       19.59       21.54      0.63 o 
  -6   2   0       21.82       20.40      1.45 o 
  -5   2   0       46.46       49.62      2.00 o 
  -4   2   0       19.78       15.83      0.95 o 
  -3   2   0      780.87      821.82     18.66 o 
  -2   2   0     1559.78     1609.01     26.69 o 
  -1   2   0      121.21      106.07      2.29 o 
   0   2   0     2092.26     2131.11     18.01 o 
   1   2   0     1371.39     1397.26     11.71 o 
   2   2   0      505.69      529.55      5.96 o 
   3   2   0        6.57       11.50      0.30 o 
   4   2   0      100.30      102.25      1.65 o 
   5   2   0       10.17        9.50      0.42 o 
   6   2   0      116.16      116.49      1.98 o 
   7   2   0        3.40        3.44      0.49 o 
   8   2   0       13.23       14.80      0.65 o 
  -8   3   0       20.70       21.37      0.59 o 
  -6   3   0        0.54        0.40      0.32 o 
  -5   3   0       69.33       62.94      1.63 o 
  -4   3   0        0.24        0.48      0.20 o 
  -3   3   0      540.67      561.13      5.92 o 
  -2   3   0        2.29        1.49      0.15 o 
  -1   3   0      328.63      326.75      3.73 o 
   0   3   0      530.05      559.23      4.47 o 
   1   3   0        2.99        2.97      0.24 o 
   2   3   0      308.40      291.40      3.01 o 
   3   3   0        2.37        1.51      0.12 o 
   5   3   0       10.75        9.16      0.45 o 
   6   3   0        0.57        0.42      0.23 o 
   7   3   0       11.20       11.95      0.83 o 
   8   3   0        1.21        1.69      0.53 o 
  -8   4   0        0.07       -0.08      0.17 o 
  -7   4   0        2.72        2.38      0.30 o 
  -6   4   0        0.13        0.18      0.21 o 
  -5   4   0        3.88        1.71      0.12 o 
  -4   4   0       24.48       23.79      0.33 o 
  -3   4   0        3.28        3.74      0.24 o 
  -2   4   0      131.62      139.00      6.01 o 
  -1   4   0      413.34      437.16      3.80 o 
   0   4   0      288.20      265.92      3.58 o 
   1   4   0      343.85      337.05      2.59 o 
   2   4   0       66.44       73.44      0.80 o 
   3   4   0      100.58      119.93      1.42 o 
   4   4   0       12.25       10.48      0.36 o 
   5   4   0        8.03        8.41      0.58 o 
   6   4   0      104.99      100.63      2.36 o 
   7   4   0        5.68        6.93      0.53 o 
  -8   5   0        2.94        2.61      0.29 o 
  -7   5   0       64.55       66.30      1.34 o 
  -6   5   0       10.73       11.10      0.44 o 
  -5   5   0        0.99        0.52      0.15 o 
  -4   5   0       73.56       70.84      1.21 o 
  -3   5   0      617.78      656.43     19.32 o 
  -2   5   0        4.71        2.38      0.12 o 
  -1   5   0      133.97      117.43      1.05 o 
   0   5   0      723.27      741.25      5.59 o 
   1   5   0       24.54       20.99      0.29 o 
   2   5   0       19.48       15.47      0.24 o 
   3   5   0        0.37        0.92      0.15 o 
   4   5   0       73.66       71.75      1.18 o 
   5   5   0       16.52       16.42      0.66 o 
   6   5   0       26.05       24.98      1.03 o 
   7   5   0        2.94        2.97      0.42 o 
  -8   6   0       50.66       51.03      1.21 o 
  -7   6   0        0.74        0.51      0.24 o 
  -6   6   0        0.01       -0.28      0.30 o 
  -5   6   0        2.38        1.86      0.21 o 
  -4   6   0       65.06       67.23      1.57 o 
  -2   6   0        0.58        0.64      0.13 o 
  -1   6   0       54.21       69.49      0.71 o 
   0   6   0       20.36       24.61      0.34 o 
   1   6   0        5.00        7.40      0.21 o 
   2   6   0       14.65       14.36      0.28 o 
   3   6   0       50.63       55.06      0.87 o 
   4   6   0        2.03        1.98      0.22 o 
   5   6   0        1.38        0.99      0.28 o 
   6   6   0       16.20       16.67      0.78 o 
   7   6   0        1.65        1.80      0.65 o 
  -7   7   0        1.04        0.44      0.41 o 
  -6   7   0       38.90       39.22      0.85 o 
  -5   7   0       46.16       47.07      1.01 o 
  -4   7   0        5.89        4.60      0.44 o 
  -3   7   0        7.12        9.35      0.48 o 
  -2   7   0      385.91      370.20      3.97 o 
  -1   7   0       59.57       60.14      0.70 o 
   0   7   0       92.67      101.53      1.03 o 
   1   7   0        6.36        7.06      0.24 o 
   2   7   0       36.03       37.23      0.53 o 
   3   7   0       81.95       82.07      1.19 o 
   4   7   0       10.31       10.31      0.42 o 
   5   7   0        9.97       10.56      0.54 o 
   6   7   0       22.57       20.98      0.90 o 
  -7   8   0        2.02        1.40      0.35 o 
  -6   8   0       50.84       49.21      1.09 o 
  -5   8   0      108.53      101.42      1.86 o 
  -4   8   0       49.44       41.08      1.02 o 
  -3   8   0      342.57      306.31      3.87 o 
  -2   8   0       62.56       57.71      0.90 o 
  -1   8   0       96.07       89.38      1.25 o 
   0   8   0       13.35       15.53      0.33 o 
   1   8   0       20.96       23.39      0.55 o 
   2   8   0       92.34       92.97      1.15 o 
   3   8   0        6.32        6.34      0.36 o 
   4   8   0        0.00        0.01      0.19 o 
   5   8   0        1.98        1.83      0.28 o 
   6   8   0        4.71        4.96      0.45 o 
  -7   9   0        3.49        3.98      0.51 o 
  -6   9   0       10.49        9.29      0.56 o 
  -5   9   0        0.11        0.61      0.26 o 
  -4   9   0        0.18       -0.29      0.21 o 
  -3   9   0        1.58        0.89      0.24 o 
  -2   9   0        1.23        1.12      0.20 o 
  -1   9   0       81.77       75.87      1.16 o 
   0   9   0      295.41      291.35      2.91 o 
   1   9   0      234.01      241.59      2.66 o 
   2   9   0       52.01       54.06      0.95 o 
   3   9   0       23.15       25.11      0.64 o 
   4   9   0        0.05        0.18      0.23 o 
   5   9   0        0.39        0.16      0.25 o 
  -6  10   0       19.85       20.05      0.78 o 
  -5  10   0        8.17        7.12      0.55 o 
  -4  10   0       17.35       15.39      0.76 o 
  -3  10   0       28.00       28.88      0.77 o 
  -2  10   0       41.95       38.15      0.78 o 
  -1  10   0      167.07      160.19      2.09 o 
   0  10   0       37.02       38.32      0.84 o 
   1  10   0       72.36       76.05      1.17 o 
   2  10   0       22.37       21.56      0.80 o 
   3  10   0        7.68        8.11      0.55 o 
   4  10   0        8.16        8.39      0.59 o 
  -5  11   0        7.68        9.06      0.65 o 
  -4  11   0        0.02       -0.10      0.29 o 
  -3  11   0       17.07       16.41      0.54 o 
  -2  11   0        8.90        8.60      0.47 o 
  -1  11   0        6.00        4.85      0.42 o 
   0  11   0       15.08       15.10      0.53 o 
   1  11   0        0.73        0.27      0.33 o 
   2  11   0       18.26       20.11      0.85 o 
   3  11   0        3.64        3.07      0.49 o 
  -4  12   0        0.65        0.39      0.28 o 
  -3  12   0        2.27        2.16      0.30 o 
  -2  12   0       18.18       18.71      0.61 o 
  -1  12   0        0.44       -0.21      0.27 o 
   0  12   0       19.97       23.04      0.89 o 
   1  12   0        1.89        1.33      0.35 o 
   2  12   0        0.73        0.16      0.36 o 
  -2  13   0       12.38       13.33      0.69 o 
  -1  13   0        3.44        3.98      0.99 o 
   0  13   0        8.31        8.15      0.63 o 
  -1 -13   1        0.28        0.13      0.30 o 
   0 -13   1       14.21       15.09      1.53 o 
   1 -13   1        7.65        5.50      0.55 o 
   2 -13   1       22.60       25.55      0.89 o 
   3 -13   1        0.78        0.34      0.23 o 
  -3 -12   1        2.54        0.89      0.43 o 
  -2 -12   1        6.58        5.42      0.55 o 
  -1 -12   1        2.64        2.24      0.30 o 
   0 -12   1        2.18        1.26      0.55 o 
   1 -12   1       13.11       16.64      0.70 o 
   2 -12   1       24.34       27.30      0.82 o 
   3 -12   1        0.04       -0.32      0.20 o 
   4 -12   1       18.84       22.19      1.28 o 
  -4 -11   1        0.87        0.40      0.41 o 
  -3 -11   1        4.56        5.19      0.61 o 
  -2 -11   1       22.86       23.39      0.68 o 
  -1 -11   1        0.01       -0.36      0.18 o 
   0 -11   1       36.71       34.92      0.81 o 
   1 -11   1        2.00        0.85      0.36 o 
   2 -11   1        0.95        0.85      0.22 o 
   3 -11   1       10.84       12.57      0.49 o 
   4 -11   1       21.13       19.25      1.43 o 
   5 -11   1       23.68       27.57      0.99 o 
  -5 -10   1       11.30       12.40      0.58 o 
  -4 -10   1        1.59        1.66      0.38 o 
  -3 -10   1       13.98       12.11      0.61 o 
  -2 -10   1        0.25        0.47      0.22 o 
  -1 -10   1       29.83       30.70      0.66 o 
   0 -10   1        5.31        4.14      0.30 o 
   1 -10   1        5.20        7.27      0.46 o 
   2 -10   1        0.00       -0.27      0.15 o 
   3 -10   1        7.24        6.57      0.42 o 
   4 -10   1       25.46       25.22      0.89 o 
   5 -10   1       36.80       44.17      1.20 o 
   6 -10   1       10.11        9.53      0.52 o 
  -5  -9   1        1.22        1.35      0.29 o 
  -4  -9   1        2.74        2.89      0.31 o 
  -3  -9   1        9.03        9.20      0.55 o 
  -2  -9   1       13.53       14.90      0.47 o 
  -1  -9   1        0.05       -0.30      0.15 o 
   0  -9   1       23.82       20.27      0.43 o 
   1  -9   1       72.48       73.97      1.13 o 
   2  -9   1       37.64       32.55      0.69 o 
   3  -9   1        2.24        3.00      0.28 o 
   4  -9   1       15.50       11.38      0.58 o 
   5  -9   1        1.99        1.49      0.29 o 
   6  -9   1       20.54       17.92      0.70 o 
   7  -9   1        0.03        0.31      0.47 o 
  -6  -8   1        0.15        0.52      0.28 o 
  -5  -8   1       34.69       35.81      0.92 o 
  -4  -8   1        4.43        3.58      0.39 o 
  -3  -8   1      183.37      180.68      2.21 o 
  -2  -8   1       10.24       10.15      0.28 o 
  -1  -8   1        0.46        0.25      0.13 o 
   0  -8   1       58.12       53.64      0.65 o 
   1  -8   1       40.20       41.98      0.67 o 
   2  -8   1      159.11      156.92      1.91 o 
   3  -8   1       67.07       60.91      1.07 o 
   4  -8   1        6.46        7.47      0.47 o 
   5  -8   1      148.74      139.62      2.37 o 
   6  -8   1        9.00       10.64      0.50 o 
   7  -8   1       21.20       22.27      0.71 o 
  -6  -7   1       11.30       12.87      0.76 o 
  -5  -7   1       33.29       35.44      0.87 o 
  -4  -7   1       16.71       16.39      0.48 o 
  -3  -7   1      103.64      109.06      1.45 o 
  -2  -7   1        1.66        1.71      0.17 o 
  -1  -7   1        0.89        0.65      0.11 o 
   0  -7   1       48.47       59.23      0.68 o 
   1  -7   1       49.45       46.23      0.57 o 
   2  -7   1        3.16        3.01      0.21 o 
   3  -7   1       46.25       43.21      1.00 o 
   4  -7   1       90.36       88.04      1.61 o 
   5  -7   1        1.83        1.13      0.22 o 
   6  -7   1        2.72        2.71      0.28 o 
   7  -7   1        1.71        1.47      0.27 o 
  -7  -6   1        1.22        1.05      0.35 o 
  -6  -6   1      144.06      144.69      2.64 o 
  -5  -6   1        1.20        1.50      0.31 o 
  -4  -6   1        8.16        8.45      0.41 o 
  -3  -6   1      229.61      229.84      2.59 o 
  -2  -6   1        0.08       -0.11      0.07 o 
  -1  -6   1      805.11      842.59      6.39 o 
   0  -6   1      236.74      247.50      1.91 o 
   1  -6   1      328.40      344.81      2.86 o 
   2  -6   1       20.90       18.42      0.37 o 
   4  -6   1      130.77      127.75      2.06 o 
   5  -6   1      117.00      118.20      1.89 o 
   6  -6   1       52.76       55.51      1.33 o 
   7  -6   1        8.42        7.64      0.39 o 
   8  -6   1       24.70       24.03      1.07 o 
  -7  -5   1        1.89        1.64      0.49 o 
  -6  -5   1       29.15       30.81      0.94 o 
  -5  -5   1       11.72       13.73      0.60 o 
  -4  -5   1        9.15        9.78      0.39 o 
  -3  -5   1      222.48      241.97      2.65 o 
  -2  -5   1      352.35      373.85      2.74 o 
  -1  -5   1      206.63      200.38      1.55 o 
   0  -5   1        9.52        8.32      0.18 o 
   1  -5   1      240.20      226.51      1.90 o 
   2  -5   1      179.25      201.77      2.22 o 
   3  -5   1      107.86       96.22      1.29 o 
   4  -5   1      763.03      763.93     10.29 o 
   5  -5   1       60.15       63.18      1.47 o 
   6  -5   1       21.00       21.60      0.79 o 
   7  -5   1       30.83       31.30      0.83 o 
   8  -5   1        1.02        0.95      0.25 o 
  -7  -4   1        0.06        0.04      0.24 o 
  -6  -4   1       61.92       64.64      1.59 o 
  -5  -4   1       13.88       14.00      0.95 o 
  -4  -4   1        1.64        1.36      0.21 o 
  -3  -4   1       10.27       15.46      0.34 o 
  -2  -4   1      234.76      223.11      2.04 o 
  -1  -4   1       20.89       19.34      0.25 o 
   0  -4   1       87.28       90.26      0.91 o 
   1  -4   1      583.40      606.36      5.61 o 
   2  -4   1      376.57      388.25     14.19 o 
   3  -4   1       32.39       29.90      0.38 o 
   4  -4   1       17.48       20.93      0.36 o 
   5  -4   1       91.47       90.49      1.13 o 
   6  -4   1       11.46       14.05      0.56 o 
   7  -4   1        0.27        0.23      0.19 o 
   8  -4   1        4.62        5.24      0.36 o 
  -8  -3   1        2.66        3.38      0.41 o 
  -7  -3   1        1.56        2.06      0.57 o 
  -6  -3   1      151.62      155.26      3.07 o 
  -5  -3   1       60.89       57.79      1.15 o 
  -4  -3   1        3.28       -0.01      0.05 o 
  -3  -3   1      490.12      524.97      9.40 o 
  -2  -3   1      413.80      401.48      4.07 o 
  -1  -3   1        7.02        9.25      0.28 o 
   0  -3   1        0.04       -0.14      0.07 o 
   1  -3   1     3121.14     3087.10     34.62 o 
   2  -3   1        4.44        6.11      0.15 o 
   3  -3   1     1002.99     1084.17     10.17 o 
   4  -3   1       92.50       71.33      0.97 o 
   5  -3   1       99.65      100.10      2.00 o 
   6  -3   1       76.09       81.31      1.30 o 
   7  -3   1        4.01        5.97      0.46 o 
   8  -3   1       16.59       17.50      0.96 o 
  -8  -2   1        0.35        0.30      0.32 o 
  -7  -2   1        1.79        1.30      0.25 o 
  -6  -2   1       35.30       34.62      0.83 o 
  -5  -2   1        1.37        1.11      0.19 o 
  -4  -2   1       25.95       28.13      0.48 o 
  -3  -2   1       22.17       21.49      0.46 o 
  -1  -2   1     1071.77     1084.55      9.84 o 
   0  -2   1     2601.12     2666.69     22.48 o 
   1  -2   1       66.71       66.93      0.98 o 
   2  -2   1      185.32      210.45      2.47 o 
   3  -2   1      521.70      578.08      9.46 o 
   4  -2   1       29.40       29.19      0.70 o 
   5  -2   1       55.88       57.48      0.96 o 
   6  -2   1      179.12      178.32      2.59 o 
   7  -2   1       20.92       21.35      0.71 o 
   8  -2   1        0.17        0.31      0.20 o 
  -8  -1   1        9.01        9.39      0.78 o 
  -7  -1   1        2.81        3.02      0.30 o 
  -6  -1   1        6.91        6.61      0.33 o 
  -5  -1   1       91.61       92.86      1.98 o 
  -4  -1   1        5.27        7.51      0.23 o 
  -3  -1   1        3.07        1.83      0.16 o 
  -2  -1   1      906.78      935.74     14.87 o 
  -1  -1   1       47.34       45.49      0.87 o 
   0  -1   1     1165.58     1166.43     10.88 o 
   1  -1   1      310.04      357.84      4.72 o 
   2  -1   1       72.23       74.84      1.37 o 
   3  -1   1     1810.86     1949.50     38.48 o 
   4  -1   1      176.69      184.74      2.60 o 
   5  -1   1      663.11      683.47      8.06 o 
   6  -1   1       77.40       78.03      1.31 o 
   7  -1   1      119.14      116.80      1.91 o 
   8  -1   1       10.72       13.28      0.76 o 
  -8   0   1       15.89       16.78      0.52 o 
  -7   0   1        7.35        6.93      0.34 o 
  -6   0   1       56.36       52.27      1.10 o 
  -5   0   1        0.47        0.36      0.09 o 
  -4   0   1      254.67      258.00      6.87 o 
  -3   0   1       78.59       88.19      2.67 o 
  -2   0   1       16.77       17.23      0.76 o 
  -1   0   1       10.49       15.09      0.29 o 
   0   0   1      170.19      153.45      4.05 o 
   1   0   1     1098.51     1188.13     16.35 o 
   2   0   1       49.72       56.38      0.85 o 
   3   0   1      465.44      481.82      4.93 o 
   4   0   1      130.04      126.67      1.62 o 
   5   0   1        6.06        5.50      0.28 o 
   6   0   1        4.88        4.78      0.31 o 
   7   0   1        0.70        0.47      0.21 o 
   8   0   1        4.14        4.05      0.39 o 
  -8   1   1        9.02        9.91      0.65 o 
  -7   1   1       41.23       40.77      0.93 o 
  -6   1   1       13.73       13.09      1.17 o 
  -5   1   1       97.06      100.78      3.32 o 
  -4   1   1       60.55       65.77      2.25 o 
  -3   1   1      168.61      177.57      4.69 o 
  -2   1   1      639.25      637.00     10.70 o 
  -1   1   1       52.28       48.13      0.68 o 
   0   1   1     2073.00     2127.09     24.06 o 
   1   1   1     1400.63     1372.74     16.64 o 
   3   1   1      188.07      199.17      2.41 o 
   4   1   1        1.86        1.67      0.17 o 
   5   1   1      180.34      190.23      2.83 o 
   6   1   1       20.39       21.98      0.63 o 
   7   1   1        6.36        5.54      0.40 o 
   8   1   1        0.09        0.16      0.31 o 
  -7   2   1        0.06        0.36      0.36 o 
  -6   2   1      459.87      465.51      8.51 o 
  -5   2   1        0.22        0.30      0.29 o 
  -4   2   1      520.28      493.46      8.61 o 
  -3   2   1      310.31      338.04      8.37 o 
  -2   2   1       39.54       41.25      0.66 o 
   0   2   1     2029.54     2074.28     18.86 o 
   1   2   1      382.76      369.48      3.13 o 
   2   2   1      913.42      908.98      9.10 o 
   3   2   1        8.66        2.68      0.30 o 
   5   2   1       51.01       47.98      1.01 o 
   6   2   1        3.28        2.84      0.36 o 
   7   2   1       12.61       13.31      0.59 o 
   8   2   1        0.01       -0.11      0.38 o 
  -6   3   1       15.24       16.28      0.83 o 
  -5   3   1      736.23      686.66     17.00 o 
  -4   3   1       33.94       37.74      1.02 o 
  -3   3   1       90.51      107.28      1.20 o 
  -2   3   1      935.05     1045.92     12.03 o 
  -1   3   1      105.99      101.26      1.12 o 
   0   3   1      519.11      529.72      4.92 o 
   1   3   1       13.13       11.89      0.37 o 
   2   3   1      356.41      400.64      3.75 o 
   3   3   1       24.26       29.53      0.47 o 
   4   3   1        0.20        0.07      0.11 o 
   5   3   1       81.79       77.61      1.68 o 
   6   3   1        3.60        2.91      0.33 o 
   7   3   1        0.32        0.29      0.25 o 
  -6   4   1       24.93       21.64      0.81 o 
  -5   4   1      259.37      269.09      2.97 o 
  -4   4   1        0.62        0.01      0.07 o 
  -3   4   1      328.81      296.65      2.90 o 
  -2   4   1      304.39      298.47      4.12 o 
  -1   4   1     1635.42     1856.30     17.12 o 
   0   4   1     1295.22     1333.04     10.50 o 
   1   4   1        2.78        4.74      0.14 o 
   2   4   1      203.65      202.30      2.03 o 
   3   4   1       22.86       20.80      0.43 o 
   4   4   1       68.31       71.53      1.14 o 
   5   4   1        4.12        3.91      0.39 o 
   6   4   1        7.22        7.16      0.51 o 
   7   4   1        7.78        8.09      0.62 o 
  -8   5   1       39.09       41.61      0.95 o 
  -7   5   1       42.90       47.92      1.08 o 
  -6   5   1        1.48        1.50      0.21 o 
  -5   5   1      153.65      142.11      2.09 o 
  -4   5   1      544.04      546.31      6.47 o 
  -3   5   1      146.23      149.60      2.20 o 
  -2   5   1       81.96      119.71      1.16 o 
  -1   5   1       62.56       65.87      0.81 o 
   0   5   1      516.63      499.46      3.83 o 
   1   5   1        4.94        4.71      0.15 o 
   2   5   1      176.52      203.64      1.79 o 
   3   5   1       90.90       87.20      1.16 o 
   4   5   1        5.58        4.49      0.41 o 
   5   5   1        5.09        3.90      0.41 o 
   6   5   1        4.80        4.23      0.44 o 
   7   5   1        4.23        5.09      0.51 o 
  -8   6   1        1.63        1.34      0.53 o 
  -7   6   1        6.93        7.29      0.64 o 
  -6   6   1       11.22       11.99      0.54 o 
  -5   6   1        0.00       -0.22      0.14 o 
  -4   6   1      125.51      122.99      1.99 o 
  -2   6   1      177.47      176.95      1.82 o 
  -1   6   1       23.43       26.04      0.36 o 
   0   6   1       26.09       25.31      0.35 o 
   1   6   1      113.23      115.49      1.12 o 
   2   6   1       42.05       42.85      0.55 o 
   3   6   1      108.42      105.96      1.40 o 
   4   6   1        7.71        6.02      0.33 o 
   5   6   1        0.03       -0.07      0.29 o 
   6   6   1        3.02        2.86      0.43 o 
  -7   7   1       32.99       32.71      1.02 o 
  -6   7   1       81.43       84.41      1.48 o 
  -5   7   1       37.62       36.37      0.86 o 
  -4   7   1        2.53        1.54      0.24 o 
  -3   7   1      156.24      173.04      2.77 o 
  -2   7   1      107.93       99.50      1.29 o 
  -1   7   1       61.85       53.32      0.65 o 
   0   7   1       67.35       71.81      0.80 o 
   1   7   1      117.93      116.72      1.09 o 
   2   7   1      424.44      427.77      4.18 o 
   3   7   1        8.39        7.00      0.35 o 
   4   7   1       43.88       45.14      1.12 o 
   5   7   1       12.41       12.63      0.57 o 
   6   7   1        1.27        0.77      0.30 o 
  -7   8   1        8.03        8.05      0.60 o 
  -6   8   1        1.64        1.52      0.27 o 
  -5   8   1        0.55        0.45      0.25 o 
  -4   8   1        2.76        2.73      0.32 o 
  -3   8   1        5.35        5.48      0.37 o 
  -2   8   1       36.53       29.39      0.82 o 
  -1   8   1       22.20       19.34      0.49 o 
   0   8   1        5.19        2.93      0.18 o 
   1   8   1       12.03       13.79      0.39 o 
   2   8   1       74.83       71.94      0.96 o 
   3   8   1       17.35       17.11      0.52 o 
   4   8   1        4.25        4.27      0.34 o 
   5   8   1        0.00       -0.23      0.23 o 
  -7   9   1        0.02       -0.06      0.46 o 
  -6   9   1       48.78       51.45      1.22 o 
  -5   9   1       34.88       38.74      1.05 o 
  -4   9   1       70.55       63.83      1.45 o 
  -3   9   1       40.92       43.38      0.92 o 
  -2   9   1       18.91       19.17      0.52 o 
  -1   9   1      115.39      101.38      1.44 o 
   0   9   1       80.63       83.51      1.04 o 
   1   9   1       71.02       75.82      1.06 o 
   2   9   1       72.12       72.26      1.17 o 
   3   9   1       15.85       15.86      0.67 o 
   4   9   1       15.77       15.89      0.58 o 
   5   9   1        1.67        1.02      0.28 o 
  -6  10   1       16.04       18.14      0.74 o 
  -5  10   1       26.89       25.86      0.90 o 
  -4  10   1        2.35        3.78      0.43 o 
  -3  10   1       29.78       29.76      0.79 o 
  -2  10   1        2.15        1.08      0.22 o 
  -1  10   1       19.52       17.46      0.53 o 
   0  10   1       37.20       41.35      1.36 o 
   1  10   1        8.44        8.54      0.64 o 
   2  10   1       35.93       36.75      0.84 o 
   3  10   1        5.62        4.73      0.47 o 
   4  10   1        2.33        2.13      0.40 o 
  -5  11   1        4.71        5.49      0.54 o 
  -4  11   1        3.84        4.98      0.53 o 
  -3  11   1        0.81        0.18      0.21 o 
  -2  11   1       30.34       29.12      0.72 o 
  -1  11   1        0.60        0.66      0.26 o 
   0  11   1       33.97       35.93      1.45 o 
   1  11   1        1.38        2.06      0.44 o 
   2  11   1        0.44        0.45      0.37 o 
   3  11   1        2.62        2.85      0.48 o 
  -4  12   1       18.33       20.74      0.75 o 
  -3  12   1        0.12       -0.28      0.24 o 
  -2  12   1       26.30       27.09      0.89 o 
  -1  12   1        3.37        3.46      0.47 o 
   0  12   1        1.25        2.05      0.51 o 
   1  12   1        6.11        5.46      0.50 o 
   2  12   1        4.51        4.49      0.98 o 
  -2  13   1       16.72       17.55      0.80 o 
  -1  13   1       35.26       36.87      1.22 o 
  -1 -13   2        7.03        8.62      0.57 o 
   0 -13   2        0.06       -0.06      0.29 o 
   1 -13   2       10.16        9.90      0.69 o 
   2 -13   2        5.21        4.59      0.47 o 
   3 -13   2        7.61        8.12      0.42 o 
  -3 -12   2       14.99       13.82      0.80 o 
  -2 -12   2        2.46        0.96      0.50 o 
  -1 -12   2        3.13        3.75      0.53 o 
   0 -12   2       11.27       10.47      0.64 o 
   1 -12   2        4.29        3.32      0.40 o 
   2 -12   2       14.15       15.34      0.49 o 
   3 -12   2        0.02       -0.36      0.18 o 
   4 -12   2       17.26       20.56      0.66 o 
   5 -12   2       19.98       23.59      1.16 o 
  -4 -11   2        9.68        8.93      0.96 o 
  -3 -11   2        4.45        4.42      0.54 o 
  -2 -11   2       48.51       52.28      1.06 o 
  -1 -11   2       25.50       28.26      0.63 o 
   0 -11   2       31.03       27.71      0.86 o 
   1 -11   2        2.25        2.48      0.25 o 
   2 -11   2       50.97       55.05      0.93 o 
   3 -11   2       15.19       13.40      0.46 o 
   4 -11   2       35.07       39.25      1.07 o 
   5 -11   2       13.63       13.63      0.65 o 
  -5 -10   2        0.22       -0.05      0.24 o 
  -4 -10   2        0.17       -0.09      0.26 o 
  -3 -10   2        5.49        6.10      0.75 o 
  -2 -10   2        3.27        4.07      0.46 o 
  -1 -10   2        0.33        0.23      0.19 o 
   0 -10   2        6.44        6.48      0.29 o 
   1 -10   2        0.00       -0.33      0.16 o 
   2 -10   2        0.42        0.20      0.16 o 
   3 -10   2        2.50        2.35      0.29 o 
   4 -10   2        0.33       -0.14      0.22 o 
   5 -10   2        0.08        0.24      0.27 o 
   6 -10   2       23.26       27.88      1.11 o 
  -5  -9   2        9.20        9.52      0.45 o 
  -4  -9   2        0.49        0.34      0.21 o 
  -3  -9   2      125.67      135.07      1.67 o 
  -2  -9   2       58.74       56.74      0.96 o 
  -1  -9   2       34.61       32.23      0.64 o 
   0  -9   2      456.04      450.67      3.78 o 
   1  -9   2       57.71       61.54      1.00 o 
   2  -9   2      208.92      212.82      2.53 o 
   3  -9   2        1.26        0.69      0.19 o 
   4  -9   2       21.46       21.41      0.77 o 
   5  -9   2       88.51       91.78      1.68 o 
   6  -9   2       18.29       19.02      0.60 o 
   7  -9   2       32.27       34.61      1.66 o 
  -6  -8   2        2.29        2.07      0.35 o 
  -5  -8   2        2.58        2.92      0.35 o 
  -4  -8   2        1.24        1.66      0.28 o 
  -3  -8   2        1.34        1.39      0.22 o 
  -2  -8   2        2.29        2.18      0.16 o 
  -1  -8   2      103.13      105.15      1.08 o 
   0  -8   2      273.54      282.87      2.32 o 
   1  -8   2      499.93      481.99      4.61 o 
   2  -8   2        8.99        8.98      0.51 o 
   3  -8   2      280.53      256.36      3.30 o 
   4  -8   2       46.86       41.85      1.03 o 
   5  -8   2        0.90        2.02      0.35 o 
   6  -8   2        7.25        5.22      0.33 o 
   7  -8   2        0.45       -0.21      0.27 o 
  -6  -7   2        0.06        0.06      0.32 o 
  -5  -7   2       32.97       34.35      0.84 o 
  -4  -7   2        0.76        1.01      0.21 o 
  -3  -7   2       82.12       86.63      1.22 o 
  -2  -7   2       58.71       65.78      0.72 o 
  -1  -7   2      102.08       91.97      0.79 o 
   0  -7   2        4.97        4.69      0.18 o 
   1  -7   2        0.04        1.00      0.11 o 
   2  -7   2      188.46      182.49      2.10 o 
   3  -7   2      260.91      276.83      4.81 o 
   4  -7   2      356.99      324.06      4.74 o 
   5  -7   2        5.60        4.86      0.30 o 
   6  -7   2       78.90       80.39      1.23 o 
   7  -7   2       42.11       44.05      1.21 o 
  -7  -6   2        3.00        3.08      0.45 o 
  -6  -6   2        0.06       -0.19      0.30 o 
  -5  -6   2        6.62        7.28      0.52 o 
  -4  -6   2       10.65       10.46      0.46 o 
  -3  -6   2      125.92      130.97      1.61 o 
  -2  -6   2       22.46       22.71      0.33 o 
  -1  -6   2      661.38      680.89      4.74 o 
   0  -6   2      394.28      454.83      3.36 o 
   1  -6   2        0.21       -0.13      0.08 o 
   2  -6   2      562.40      538.80      5.57 o 
   3  -6   2       18.67        0.86      1.04 o 
   4  -6   2       74.45       88.75      2.06 o 
   5  -6   2        0.30        0.00      0.18 o 
   6  -6   2       52.18       54.37      1.05 o 
   7  -6   2      116.07      119.63      2.34 o 
   8  -6   2        0.78        0.98      0.29 o 
  -7  -5   2        1.04        0.67      0.45 o 
  -6  -5   2       25.24       22.42      0.79 o 
  -5  -5   2        2.15        1.86      0.33 o 
  -4  -5   2        2.60        2.38      0.23 o 
  -3  -5   2       53.82       58.91      0.84 o 
  -2  -5   2        7.38        7.51      0.23 o 
  -1  -5   2       91.11       89.48      1.03 o 
   0  -5   2      121.03      136.76      1.15 o 
   1  -5   2       43.95       58.65      0.63 o 
   2  -5   2       78.15      102.60      1.23 o 
   3  -5   2      274.74      281.14      3.36 o 
   4  -5   2      238.59      214.07      3.13 o 
   5  -5   2       24.83       22.11      0.55 o 
   6  -5   2        2.03        2.29      0.27 o 
   7  -5   2        1.34        1.56      0.29 o 
   8  -5   2        0.08       -0.04      0.23 o 
  -8  -4   2        0.72       -0.38      0.40 o 
  -7  -4   2        1.42        0.82      0.29 o 
  -6  -4   2       25.19       24.67      0.78 o 
  -5  -4   2       78.10       77.76      1.48 o 
  -4  -4   2        1.61        1.35      0.23 o 
  -3  -4   2      456.45      469.34      4.80 o 
  -2  -4   2       96.50       90.11      0.92 o 
  -1  -4   2      280.82      280.48      2.06 o 
   0  -4   2       19.03       17.12      0.27 o 
   1  -4   2       91.49       90.94      0.97 o 
   2  -4   2      667.05      718.66     20.80 o 
   3  -4   2        0.69        0.23      0.09 o 
   4  -4   2      451.42      436.40      4.19 o 
   5  -4   2      190.96      190.07      2.35 o 
   6  -4   2        6.24        7.95      0.45 o 
   7  -4   2       51.80       50.33      1.14 o 
   8  -4   2       52.84       56.13      1.29 o 
  -8  -3   2       12.19       11.12      0.58 o 
  -7  -3   2        1.49        1.68      0.29 o 
  -6  -3   2       36.64       37.69      1.01 o 
  -5  -3   2       12.97       15.01      0.56 o 
  -3  -3   2      218.04      210.90     12.08 o 
  -2  -3   2      153.89      169.74      1.80 o 
  -1  -3   2     1484.17     1566.79     11.69 o 
   0  -3   2       21.37       25.27      0.27 o 
   1  -3   2     1079.16     1086.63     10.89 o 
   2  -3   2        1.42        2.01      0.11 o 
   3  -3   2        2.65        0.85      0.08 o 
   4  -3   2        4.56        4.64      0.17 o 
   5  -3   2        8.03        7.48      0.30 o 
   6  -3   2       83.19       83.11      1.40 o 
   7  -3   2        0.11       -0.02      0.24 o 
   8  -3   2        6.44        5.59      0.42 o 
  -8  -2   2        6.29        5.34      0.39 o 
  -7  -2   2       24.31       27.14      0.75 o 
  -6  -2   2        8.25        9.10      0.55 o 
  -5  -2   2       98.35      101.70      1.65 o 
  -4  -2   2       94.95       99.50      1.21 o 
  -3  -2   2       22.56       37.35      1.03 o 
  -1  -2   2     1067.37     1141.35      9.65 o 
   0  -2   2       14.32       18.48      0.22 o 
   1  -2   2       88.74       80.75      1.18 o 
   2  -2   2       20.57       14.10      0.39 o 
   3  -2   2      299.36      344.87      3.75 o 
   4  -2   2        3.98        7.23      0.19 o 
   5  -2   2       58.57       57.18      0.84 o 
   6  -2   2        1.60        4.02      0.28 o 
   7  -2   2        0.10        0.43      0.22 o 
   8  -2   2       45.10       45.63      1.13 o 
  -8  -1   2        5.40        6.19      0.38 o 
  -7  -1   2        0.03       -0.28      0.16 o 
  -6  -1   2      133.00      133.52      2.06 o 
  -5  -1   2      239.22      250.07      2.70 o 
  -4  -1   2      145.73      136.48      1.67 o 
  -3  -1   2      945.58     1001.03     11.21 o 
  -2  -1   2      343.54      358.95      4.73 o 
   0  -1   2        0.56        0.79      0.05 o 
   1  -1   2      925.67      982.86     13.14 o 
   2  -1   2        0.12       -0.12      0.06 o 
   3  -1   2        1.66        0.16      0.06 o 
   4  -1   2      100.15      102.35      1.35 o 
   5  -1   2       16.15       17.35      0.58 o 
   6  -1   2        0.39        0.44      0.27 o 
   7  -1   2       81.93       83.86      1.53 o 
   8  -1   2        6.40        7.35      0.94 o 
  -8   0   2        1.68        1.63      0.30 o 
  -7   0   2        0.00        0.07      0.12 o 
  -6   0   2        9.97       10.30      1.19 o 
  -5   0   2        6.37        6.49      0.82 o 
  -4   0   2      386.35      427.23     10.80 o 
  -3   0   2      296.76      328.44      8.27 o 
  -2   0   2        3.25        3.63      0.19 o 
  -1   0   2     5493.80     5455.09     73.12 o 
   0   0   2     1290.21     1295.52     12.74 o 
   1   0   2     1788.43     1889.57     19.14 o 
   3   0   2        6.80        7.59      0.23 o 
   4   0   2        2.93        4.15      0.21 o 
   5   0   2       82.57       79.18      2.00 o 
   6   0   2        5.32        3.47      0.30 o 
   7   0   2        0.53       -0.11      0.20 o 
   8   0   2        0.45        0.08      0.23 o 
  -8   1   2       18.86       21.19      0.50 o 
  -7   1   2        1.12        0.18      0.37 o 
  -6   1   2       98.68      100.70      5.86 o 
  -5   1   2      152.21      141.61      3.03 o 
  -4   1   2      138.49      153.34      3.08 o 
  -3   1   2      456.95      479.84      8.29 o 
  -2   1   2      969.79     1001.38     13.49 o 
  -1   1   2      880.14      947.32     15.43 o 
   0   1   2     4598.83     4429.24     44.01 o 
   2   1   2       24.74       17.64      0.61 o 
   3   1   2       17.98       21.61      0.51 o 
   4   1   2      415.40      416.22      7.21 o 
   5   1   2      305.82      305.91      4.37 o 
   6   1   2        3.72        3.97      0.41 o 
   7   1   2        8.27        9.36      0.51 o 
   8   1   2        9.24        8.29      0.77 o 
  -7   2   2       16.83       18.10      0.98 o 
  -6   2   2       49.89       48.66      1.53 o 
  -5   2   2       95.37      101.89      2.31 o 
  -4   2   2      418.35      421.82      7.44 o 
  -3   2   2       78.14       75.41      5.26 o 
  -2   2   2      483.65      535.50      9.49 o 
  -1   2   2       77.52       75.72      1.81 o 
   0   2   2     1936.55     2018.21     17.16 o 
   1   2   2       72.91       99.45      1.34 o 
   2   2   2        6.23        4.87      0.15 o 
   3   2   2       77.38       67.59      0.87 o 
   4   2   2        1.87        0.17      0.72 o 
   5   2   2      373.54      367.99      5.23 o 
   6   2   2        1.81        1.78      0.28 o 
   7   2   2        1.06        1.09      0.28 o 
   8   2   2        7.09        7.35      0.85 o 
  -6   3   2       32.02       33.86      1.20 o 
  -5   3   2      522.51      514.91      9.07 o 
  -4   3   2       96.35       87.74      1.20 o 
  -3   3   2      172.69      170.59      1.70 o 
  -2   3   2       41.92       40.37      0.61 o 
  -1   3   2      422.89      428.72      4.33 o 
   0   3   2      610.48      639.28      5.93 o 
   1   3   2       85.41       85.13      0.78 o 
   2   3   2     1289.61     1401.81     12.69 o 
   3   3   2       55.07       56.93      0.84 o 
   4   3   2        6.10        6.55      0.40 o 
   5   3   2      164.71      165.04      2.77 o 
   6   3   2        3.01        3.82      0.38 o 
   7   3   2       24.99       26.81      0.89 o 
  -6   4   2      135.92      132.62      3.37 o 
  -5   4   2      155.95      150.22      1.73 o 
  -4   4   2      477.83      481.64      4.63 o 
  -3   4   2       49.71       46.59      0.65 o 
  -2   4   2      689.15      721.95     13.05 o 
  -1   4   2      355.02      367.24      3.19 o 
   0   4   2     1126.18     1145.64      9.58 o 
   1   4   2      280.83      263.58      2.08 o 
   2   4   2      285.67      307.15      2.72 o 
   3   4   2       39.75       36.12      0.76 o 
   4   4   2       66.15       69.26      1.14 o 
   5   4   2      209.86      203.77      3.41 o 
   6   4   2       33.36       32.42      1.47 o 
   7   4   2        9.30        9.19      0.63 o 
  -8   5   2        0.16        0.23      0.19 o 
  -7   5   2       14.02       15.56      0.52 o 
  -6   5   2        5.80        5.21      0.54 o 
  -5   5   2       35.58       34.26      0.69 o 
  -4   5   2       97.50       94.10      1.34 o 
  -2   5   2       11.28       10.79      0.36 o 
  -1   5   2      182.41      237.64      2.36 o 
   0   5   2        0.02        0.22      0.09 o 
   1   5   2       23.08       20.88      0.33 o 
   2   5   2      128.30      137.20      1.46 o 
   3   5   2        1.85        1.65      0.19 o 
   4   5   2        0.78        0.07      0.19 o 
   5   5   2        1.48        1.94      0.33 o 
   6   5   2        1.24        0.77      0.30 o 
   7   5   2        0.01       -0.03      0.51 o 
  -8   6   2       43.03       47.04      2.36 o 
  -7   6   2        0.46        0.56      0.24 o 
  -6   6   2       90.60       90.96      1.89 o 
  -5   6   2       38.61       37.96      0.82 o 
  -4   6   2       30.01       29.27      0.74 o 
  -3   6   2      268.74      273.17      4.99 o 
  -2   6   2       81.80       80.81      0.96 o 
  -1   6   2       75.10       69.20      0.77 o 
   0   6   2        0.30       -0.08      0.07 o 
   1   6   2       90.43       91.71      1.00 o 
   2   6   2      310.78      300.35      2.70 o 
   3   6   2        5.70        6.05      0.32 o 
   4   6   2       23.55       24.93      0.59 o 
   5   6   2       43.44       42.96      0.97 o 
   6   6   2       10.46       10.25      0.70 o 
  -7   7   2       52.41       53.71      1.39 o 
  -6   7   2        2.01        3.16      0.28 o 
  -5   7   2        0.35        0.32      0.19 o 
  -4   7   2       55.06       54.87      1.16 o 
  -3   7   2       97.30       85.10      1.31 o 
  -2   7   2        7.72        9.76      0.36 o 
  -1   7   2        0.75        0.57      0.10 o 
   0   7   2        6.87        7.06      0.37 o 
   1   7   2       22.84       22.70      0.42 o 
   2   7   2       31.58       29.76      0.47 o 
   3   7   2       22.55       20.96      0.55 o 
   4   7   2        2.83        2.45      0.27 o 
   5   7   2        5.22        4.64      0.42 o 
   6   7   2        0.45        0.49      0.28 o 
  -7   8   2        2.16        3.61      0.46 o 
  -6   8   2        9.47        9.32      0.47 o 
  -5   8   2       56.24       56.86      1.25 o 
  -4   8   2       29.63       28.28      0.85 o 
  -3   8   2       44.03       48.25      0.94 o 
  -2   8   2       45.94       33.26      0.66 o 
  -1   8   2      230.89      211.43      2.51 o 
   0   8   2       23.67       23.98      0.42 o 
   1   8   2        2.79        3.23      0.23 o 
   2   8   2       47.31       45.29      0.84 o 
   3   8   2        9.23       11.00      0.46 o 
   4   8   2       43.05       44.28      1.04 o 
   5   8   2        1.29        1.53      0.29 o 
  -6   9   2        6.24        5.22      0.44 o 
  -5   9   2        6.24        6.41      0.49 o 
  -4   9   2       47.17       44.20      1.16 o 
  -3   9   2       13.00        8.76      0.44 o 
  -2   9   2       36.25       39.00      0.76 o 
  -1   9   2       41.57       37.14      0.75 o 
   0   9   2        0.53        0.17      0.15 o 
   1   9   2        5.51        5.27      0.29 o 
   2   9   2        1.41        2.53      0.26 o 
   3   9   2       15.88       16.53      0.72 o 
   4   9   2        4.82        5.16      0.49 o 
   5   9   2        1.65        1.50      0.35 o 
  -6  10   2        1.54        2.56      0.49 o 
  -5  10   2        2.91        5.23      0.49 o 
  -4  10   2        0.13        0.86      0.31 o 
  -3  10   2       10.35        8.67      0.50 o 
  -2  10   2       10.55       12.99      0.48 o 
  -1  10   2        0.09        0.29      0.23 o 
   0  10   2        9.65       11.22      0.47 o 
   1  10   2      153.99      158.75      2.24 o 
   2  10   2       10.19       10.17      0.47 o 
   3  10   2        1.31        1.17      0.36 o 
   4  10   2        0.22        0.49      0.35 o 
  -5  11   2        4.29        3.59      0.48 o 
  -4  11   2       19.52       19.86      0.89 o 
  -3  11   2       13.71       14.48      0.55 o 
  -2  11   2        0.15        0.40      0.22 o 
  -1  11   2        3.76        4.15      0.42 o 
   0  11   2       28.93       27.88      0.96 o 
   1  11   2       10.73        9.58      0.48 o 
   2  11   2       24.75       23.75      0.93 o 
   3  11   2        2.35        3.11      0.61 o 
  -4  12   2        5.14        5.94      0.48 o 
  -3  12   2       41.93       47.33      1.00 o 
  -2  12   2        1.06        0.29      0.29 o 
  -1  12   2       19.34       17.92      0.83 o 
   0  12   2        6.42        4.58      0.48 o 
   1  12   2        3.61        3.70      0.45 o 
  -2 -13   3        4.72        5.36      0.54 o 
  -1 -13   3        0.08        0.52      0.31 o 
   0 -13   3        5.07        5.11      0.51 o 
   1 -13   3        3.31        2.94      0.44 o 
   2 -13   3       12.55       10.87      1.00 o 
   3 -13   3        1.25        0.76      0.24 o 
  -3 -12   3        0.21       -0.58      0.35 o 
  -2 -12   3        0.03        0.41      0.35 o 
  -1 -12   3        1.57        1.09      0.26 o 
   0 -12   3       19.59       19.95      0.80 o 
   1 -12   3       38.62       36.14      1.01 o 
   2 -12   3        1.41        0.99      0.23 o 
   3 -12   3       24.30       25.34      0.81 o 
   4 -12   3        1.10        0.30      0.23 o 
   5 -12   3        4.98        4.54      0.64 o 
  -4 -11   3        8.20        8.59      1.30 o 
  -3 -11   3       60.81       61.53      1.75 o 
  -2 -11   3        0.89        0.80      0.25 o 
  -1 -11   3        9.51        8.98      0.39 o 
   0 -11   3        8.62        7.13      0.40 o 
   1 -11   3        1.13        0.71      0.19 o 
   2 -11   3        4.61        5.00      0.30 o 
   3 -11   3        1.34        1.30      0.20 o 
   4 -11   3        3.69        3.98      0.41 o 
   5 -11   3        2.22        1.87      0.33 o 
  -5 -10   3        0.01       -0.21      0.22 o 
  -4 -10   3        2.06        2.33      0.29 o 
  -3 -10   3        6.67        7.75      0.66 o 
  -2 -10   3       39.89       41.17      0.89 o 
  -1 -10   3        1.77        0.76      0.20 o 
   0 -10   3       20.27       19.77      0.46 o 
   1 -10   3      153.68      147.43      1.65 o 
   2 -10   3       11.64       11.19      0.37 o 
   3 -10   3        2.27        2.31      0.26 o 
   4 -10   3       28.01       26.64      0.77 o 
   5 -10   3      120.41      120.95      1.96 o 
   6 -10   3       29.33       32.34      0.97 o 
  -6  -9   3        0.28        0.17      0.26 o 
  -5  -9   3        2.18        1.28      0.26 o 
  -4  -9   3       34.78       37.33      0.75 o 
  -3  -9   3        0.06       -0.27      0.19 o 
  -2  -9   3        0.74        0.39      0.15 o 
  -1  -9   3       19.44       21.34      0.51 o 
   0  -9   3      242.20      250.01      2.12 o 
   1  -9   3        3.94        3.91      0.24 o 
   2  -9   3      130.61      127.21      1.53 o 
   3  -9   3        4.73        3.81      0.28 o 
   4  -9   3       31.09       32.23      0.81 o 
   5  -9   3       23.28       20.35      0.63 o 
   6  -9   3        1.95        2.77      0.34 o 
   7  -9   3        0.17        0.14      0.47 o 
  -6  -8   3        0.73        0.20      0.35 o 
  -5  -8   3        5.10        4.52      0.37 o 
  -4  -8   3       30.83       31.83      0.66 o 
  -3  -8   3        5.75        6.01      0.32 o 
  -2  -8   3        1.47        1.19      0.14 o 
  -1  -8   3        2.96        3.14      0.18 o 
   0  -8   3        0.01        0.14      0.11 o 
   1  -8   3       73.33       71.01      0.92 o 
   2  -8   3      134.52      133.31      1.53 o 
   3  -8   3       12.94       12.86      0.42 o 
   4  -8   3       66.93       66.18      1.19 o 
   5  -8   3       22.56       18.60      0.71 o 
   6  -8   3        6.29        8.45      0.46 o 
   7  -8   3       24.65       23.34      1.30 o 
  -7  -7   3        1.24        1.31      0.46 o 
  -6  -7   3       24.56       23.60      0.91 o 
  -5  -7   3        4.07        3.15      0.33 o 
  -4  -7   3       13.99       13.91      0.46 o 
  -3  -7   3        0.71        0.60      0.17 o 
  -2  -7   3       24.66       21.29      0.35 o 
  -1  -7   3      147.58      146.24      1.24 o 
   0  -7   3       33.44       31.91      0.47 o 
   1  -7   3       33.32       34.14      0.47 o 
   2  -7   3      347.60      351.70      3.44 o 
   3  -7   3      187.76      181.61      2.13 o 
   4  -7   3       37.41       32.28      1.32 o 
   5  -7   3        1.98        0.55      0.18 o 
   6  -7   3       84.57       77.13      1.39 o 
   7  -7   3       19.65       19.08      0.79 o 
  -7  -6   3       46.94       45.92      1.27 o 
  -6  -6   3       14.36       12.57      0.96 o 
  -5  -6   3       75.93       74.40      1.79 o 
  -4  -6   3        3.39        3.26      0.39 o 
  -3  -6   3        9.48        9.60      0.35 o 
  -2  -6   3      262.80      261.82      2.26 o 
  -1  -6   3        1.69       -0.03      0.11 o 
   0  -6   3      204.53      225.98      1.61 o 
   1  -6   3        3.59        3.72      0.15 o 
   2  -6   3      124.37      126.32      1.37 o 
   3  -6   3        2.73        0.44      0.37 o 
   4  -6   3       39.47       32.99      0.84 o 
   5  -6   3       37.56       40.31      0.75 o 
   6  -6   3        0.19        0.03      0.21 o 
   7  -6   3        1.51        1.98      0.34 o 
  -7  -5   3        0.17        0.35      0.28 o 
  -6  -5   3        4.34        3.85      0.41 o 
  -5  -5   3      100.22      105.67      1.91 o 
  -4  -5   3       11.20       14.42      0.44 o 
  -3  -5   3       37.47       32.30      0.56 o 
  -2  -5   3      282.47      325.38      2.57 o 
  -1  -5   3        2.53        1.39      0.09 o 
   0  -5   3      386.67      394.50      2.64 o 
   1  -5   3        4.25        6.93      0.18 o 
   2  -5   3      502.46      541.83      4.68 o 
   4  -5   3       64.32       59.57      0.93 o 
   5  -5   3       40.84       40.87      0.81 o 
   6  -5   3       19.53       20.34      0.68 o 
   7  -5   3       57.28       59.67      1.39 o 
   8  -5   3       19.17       19.89      0.76 o 
  -8  -4   3        1.33        1.70      0.54 o 
  -7  -4   3       41.43       43.55      1.27 o 
  -6  -4   3        3.51        4.17      0.38 o 
  -5  -4   3        0.22       -0.15      0.18 o 
  -4  -4   3       34.82       15.65      0.80 o 
  -3  -4   3      154.71      159.54      1.78 o 
  -2  -4   3       49.78       55.45      0.63 o 
  -1  -4   3     2113.45     2283.61     16.89 o 
   0  -4   3        7.91        6.04      0.14 o 
   1  -4   3      286.67      289.67      2.22 o 
   2  -4   3      904.05      880.24     14.18 o 
   3  -4   3       65.01       66.59      0.85 o 
   4  -4   3       87.10       95.18      1.36 o 
   5  -4   3       21.79       25.50      0.71 o 
   6  -4   3       66.29       64.47      1.38 o 
   7  -4   3        6.37        6.47      0.44 o 
   8  -4   3       14.46       15.19      0.65 o 
  -8  -3   3        2.17        2.09      0.31 o 
  -7  -3   3        1.07        1.24      0.29 o 
  -6  -3   3        1.05        0.71      0.24 o 
  -5  -3   3       98.33      101.08      1.71 o 
  -3  -3   3       49.66       57.57      1.08 o 
  -2  -3   3       26.37       26.11      0.34 o 
  -1  -3   3     1611.44     1627.28     11.55 o 
   0  -3   3      946.78      963.79      8.95 o 
   1  -3   3      154.80      165.98      1.48 o 
   2  -3   3      514.50      624.21     10.61 o 
   3  -3   3      378.76      397.44      4.57 o 
   4  -3   3       27.16       30.09      0.60 o 
   5  -3   3       46.35       37.44      0.78 o 
   6  -3   3       19.39       18.02      0.55 o 
   7  -3   3        9.03        9.65      0.49 o 
   8  -3   3        9.37        9.41      0.53 o 
  -8  -2   3       22.86       24.29      0.70 o 
  -7  -2   3        0.60        0.67      0.21 o 
  -6  -2   3      126.26      127.56      2.06 o 
  -5  -2   3      111.96      115.27      1.83 o 
  -4  -2   3      179.65      182.34      2.27 o 
  -3  -2   3        7.18        4.66      0.38 o 
   0  -2   3      155.64      183.37      1.61 o 
   1  -2   3        0.22       -0.07      0.07 o 
   2  -2   3     2909.25     3009.88     40.04 o 
   3  -2   3        0.29        1.68      0.13 o 
   4  -2   3      683.76      727.91      7.48 o 
   5  -2   3       81.65       75.72      1.49 o 
   6  -2   3       83.83       76.87      1.38 o 
   7  -2   3       90.06       93.15      1.68 o 
   8  -2   3        4.94        5.40      0.45 o 
  -8  -1   3        0.38        0.43      0.19 o 
  -7  -1   3       15.74       15.93      0.48 o 
  -6  -1   3       13.71       14.77      0.52 o 
  -5  -1   3       19.35       18.00      0.40 o 
  -4  -1   3      146.44      169.31      2.04 o 
  -3  -1   3      138.61      177.87      1.76 o 
  -1  -1   3     5407.65     5212.54     48.88 o 
   0  -1   3       39.80       36.39      0.64 o 
   1  -1   3      290.70      309.21      2.92 o 
   3  -1   3      424.44      466.89      5.38 o 
   4  -1   3       22.25       20.74      0.44 o 
   5  -1   3       68.95       70.35      1.26 o 
   6  -1   3      189.64      188.90      2.89 o 
   7  -1   3       16.89       18.84      0.64 o 
   8  -1   3        0.49        0.07      0.43 o 
  -8   0   3       26.72       27.10      0.63 o 
  -7   0   3        0.17       -0.05      0.12 o 
  -6   0   3        9.43        9.63      0.37 o 
  -5   0   3       15.19       13.45      0.74 o 
  -4   0   3      510.90      530.41      9.35 o 
  -3   0   3      412.37      439.12      6.12 o 
  -2   0   3      105.25      120.96      1.32 o 
  -1   0   3     2488.91     2541.94     41.51 o 
   0   0   3     3085.44     3081.81     41.03 o 
   1   0   3      589.78      608.59      5.08 o 
   2   0   3     1122.37     1209.40     13.42 o 
   3   0   3       12.87       23.76      0.46 o 
   4   0   3      198.68      196.82      4.29 o 
   5   0   3      129.51      131.34      2.11 o 
   6   0   3       53.29       56.26      1.19 o 
   7   0   3        3.34        3.99      0.49 o 
   8   0   3       27.20       27.57      0.88 o 
  -8   1   3        1.76        1.23      0.62 o 
  -7   1   3       14.74       15.80      1.01 o 
  -6   1   3        9.63        9.49      0.78 o 
  -5   1   3        1.65        1.77      0.38 o 
  -4   1   3      199.68      216.16      4.12 o 
  -3   1   3      213.19      195.06      3.63 o 
  -2   1   3        1.47        2.04      0.13 o 
  -1   1   3      696.77      732.19      7.45 o 
   0   1   3       74.14       89.87      0.90 o 
   1   1   3     2233.87     2269.27     22.30 o 
   2   1   3      354.19      433.66      4.38 o 
   3   1   3      206.03      208.86      2.99 o 
   5   1   3        0.10        0.34      0.22 o 
   6   1   3        5.60        4.91      0.39 o 
   7   1   3        5.74        5.38      0.43 o 
   8   1   3       14.31       14.62      2.01 o 
  -7   2   3        4.13        4.31      0.59 o 
  -6   2   3        6.59        7.26      0.66 o 
  -5   2   3       20.36       22.24      0.92 o 
  -4   2   3       59.28       56.00      1.42 o 
  -3   2   3        5.89        8.24      0.22 o 
  -2   2   3      925.23      958.60     16.31 o 
  -1   2   3      163.60      139.50      1.92 o 
   0   2   3      743.23      727.53      6.72 o 
   1   2   3       88.19       82.46      0.81 o 
   2   2   3      185.01      205.12      1.96 o 
   3   2   3       18.12       16.18      0.30 o 
   4   2   3       84.77       84.56      1.52 o 
   5   2   3      184.49      176.96      2.96 o 
   6   2   3       22.02       23.90      0.90 o 
   7   2   3       10.07       11.26      0.59 o 
  -6   3   3       38.06       35.25      1.24 o 
  -5   3   3      149.46      143.42      2.99 o 
  -4   3   3        0.50        2.54      0.10 o 
  -3   3   3      249.16      228.69      3.22 o 
  -2   3   3      395.23      387.79     12.96 o 
  -1   3   3      727.59      739.48      6.83 o 
   0   3   3       22.95       19.30      0.27 o 
   1   3   3       13.08        4.87      0.15 o 
   2   3   3       39.37       33.96      0.54 o 
   3   3   3      150.04      132.96      1.70 o 
   4   3   3       25.91       24.58      0.58 o 
   5   3   3      170.61      171.14      2.81 o 
   6   3   3        5.22        5.11      0.45 o 
   7   3   3       12.16       12.31      0.65 o 
  -6   4   3       83.61       77.63      1.92 o 
  -5   4   3      395.14      394.38      5.49 o 
  -4   4   3      421.50      410.04      6.56 o 
  -3   4   3        3.98        2.57      0.20 o 
  -2   4   3      343.92      393.98      4.14 o 
  -1   4   3      858.82      927.18     14.14 o 
   0   4   3      253.43      274.08      3.52 o 
   1   4   3       40.43       39.05      0.45 o 
   2   4   3       91.62      108.28      1.00 o 
   3   4   3       15.60       15.57      0.40 o 
   4   4   3        3.21        2.09      0.25 o 
   5   4   3       60.20       56.97      1.41 o 
   6   4   3        0.03       -0.10      0.23 o 
   7   4   3        0.00       -0.47      0.30 o 
  -8   5   3        0.35        0.52      0.20 o 
  -7   5   3       33.79       34.89      0.95 o 
  -6   5   3       40.66       41.14      1.29 o 
  -5   5   3       10.74       10.10      0.37 o 
  -4   5   3      215.25      201.65      2.60 o 
  -2   5   3        0.15        1.15      0.15 o 
  -1   5   3      479.52      533.38      4.62 o 
   0   5   3       29.74       35.92      0.45 o 
   1   5   3       51.12       54.01      0.63 o 
   2   5   3      184.61      177.48      1.67 o 
   3   5   3        5.24        4.27      0.26 o 
   4   5   3       21.28       22.91      0.55 o 
   5   5   3       81.24       79.02      1.39 o 
   6   5   3        8.21        7.10      0.58 o 
  -8   6   3        2.22        2.32      0.30 o 
  -7   6   3       24.22       24.55      0.79 o 
  -6   6   3       76.26       78.94      1.72 o 
  -5   6   3        0.49        0.06      0.16 o 
  -4   6   3      126.72      112.92      1.90 o 
  -3   6   3      334.96      307.71      3.88 o 
  -2   6   3      121.36      127.25      1.53 o 
  -1   6   3       11.93       11.23      0.27 o 
   0   6   3      233.32      241.13      2.26 o 
   1   6   3      189.55      181.19      2.38 o 
   2   6   3       36.92       35.33      0.50 o 
   3   6   3       24.80       22.11      0.61 o 
   4   6   3       15.85       16.73      0.50 o 
   5   6   3        7.65        6.75      0.45 o 
   6   6   3        0.24        0.08      0.30 o 
  -7   7   3       10.68       11.03      0.97 o 
  -6   7   3        0.23        0.03      0.21 o 
  -5   7   3        7.89        8.80      0.44 o 
  -4   7   3       47.29       44.80      1.22 o 
  -3   7   3       12.34       13.19      0.44 o 
  -2   7   3        1.55        0.94      0.17 o 
  -1   7   3       33.99       29.63      0.46 o 
   0   7   3      114.41      117.62      1.24 o 
   1   7   3      272.50      276.07      2.74 o 
   2   7   3      165.11      167.87      1.83 o 
   3   7   3       22.84       20.36      0.55 o 
   4   7   3       16.47       15.79      0.53 o 
   5   7   3        0.10       -0.27      0.21 o 
  -7   8   3       17.57       16.90      0.81 o 
  -6   8   3        5.77        4.33      0.38 o 
  -5   8   3       29.84       29.64      0.90 o 
  -4   8   3       27.72       28.84      0.87 o 
  -3   8   3      128.13      112.04      1.72 o 
  -2   8   3       62.34       63.00      1.00 o 
  -1   8   3       45.46       41.52      0.77 o 
   0   8   3        0.06       -0.09      0.20 o 
   1   8   3        7.09        7.49      0.32 o 
   2   8   3       43.87       46.01      1.06 o 
   3   8   3       27.10       26.13      0.72 o 
   4   8   3        6.46        4.10      0.34 o 
   5   8   3        0.07       -0.33      0.22 o 
  -6   9   3        7.83        7.97      0.80 o 
  -5   9   3        0.27        0.26      0.24 o 
  -4   9   3       22.72       19.83      0.77 o 
  -3   9   3        9.41        9.02      0.46 o 
  -2   9   3       58.30       48.41      0.92 o 
  -1   9   3        0.15       -0.01      0.16 o 
   0   9   3        4.17        3.97      0.29 o 
   1   9   3       46.80       50.59      0.99 o 
   2   9   3        0.00       -0.05      0.19 o 
   3   9   3        0.43        0.77      0.32 o 
   4   9   3        0.93        0.52      0.33 o 
  -6  10   3        9.66        9.10      0.92 o 
  -5  10   3        7.18        7.11      0.71 o 
  -4  10   3        4.37        4.60      0.49 o 
  -3  10   3       39.54       41.77      1.22 o 
  -2  10   3        1.39        1.74      0.26 o 
  -1  10   3       22.74       23.59      0.78 o 
   0  10   3        0.39        0.73      0.23 o 
   1  10   3        2.66        3.05      0.28 o 
   2  10   3        0.01        0.61      0.37 o 
   3  10   3       10.45       10.02      0.63 o 
  -5  11   3        4.62        6.09      0.72 o 
  -4  11   3        0.03        0.22      0.26 o 
  -3  11   3       41.01       44.33      0.94 o 
  -2  11   3        2.15        2.17      0.29 o 
  -1  11   3       31.24       33.00      0.96 o 
   0  11   3        4.02        3.90      0.45 o 
   1  11   3        2.19        2.69      0.40 o 
   2  11   3       14.94       16.71      1.59 o 
  -3  12   3       16.13       20.38      0.78 o 
  -2  12   3        6.06        6.34      0.54 o 
  -1  12   3       10.17        9.92      0.69 o 
   0  12   3        0.38        0.58      0.32 o 
  -2 -13   4        0.11       -0.22      0.34 o 
  -1 -13   4        0.56        0.09      0.30 o 
   0 -13   4        0.05       -0.23      0.27 o 
   1 -13   4        1.05        0.48      0.33 o 
   2 -13   4        7.64        6.25      0.52 o 
   3 -13   4        2.35        3.16      0.34 o 
  -3 -12   4        0.00       -0.36      0.35 o 
  -2 -12   4        0.44        0.29      0.39 o 
  -1 -12   4       14.70       16.01      0.49 o 
   0 -12   4        6.61        5.73      0.74 o 
   1 -12   4        5.56        5.41      0.49 o 
   2 -12   4       18.84       19.21      0.56 o 
   3 -12   4       55.35       61.11      1.03 o 
   4 -12   4        0.53        0.64      0.28 o 
   5 -12   4        0.14        0.04      0.41 o 
  -4 -11   4        1.40        1.34      0.46 o 
  -3 -11   4        7.87        8.10      0.64 o 
  -2 -11   4        0.00       -0.04      0.21 o 
  -1 -11   4        0.84        0.36      0.20 o 
   0 -11   4       10.80       10.94      0.46 o 
   1 -11   4       16.86       15.92      0.62 o 
   2 -11   4        0.93        0.58      0.19 o 
   3 -11   4       11.42       11.23      0.43 o 
   4 -11   4        6.00        6.52      0.49 o 
   5 -11   4        9.45        9.67      0.65 o 
  -5 -10   4        0.05       -0.28      0.22 o 
  -4 -10   4       34.47       36.09      1.07 o 
  -3 -10   4        8.87        8.23      0.53 o 
  -2 -10   4       14.40       12.30      0.62 o 
  -1 -10   4       52.89       53.96      0.90 o 
   0 -10   4       11.38       13.48      0.45 o 
   1 -10   4       69.40       69.05      1.02 o 
   2 -10   4        7.01        6.73      0.33 o 
   3 -10   4       43.44       45.15      0.87 o 
   4 -10   4       66.81       65.60      1.54 o 
   5 -10   4       15.15       15.24      0.71 o 
   6 -10   4        0.01       -0.44      0.25 o 
  -6  -9   4        0.01       -0.10      0.24 o 
  -5  -9   4        0.21        0.06      0.23 o 
  -4  -9   4       58.69       60.22      0.98 o 
  -3  -9   4       12.85       12.06      0.44 o 
  -2  -9   4        0.73        0.26      0.14 o 
  -1  -9   4        1.94        2.05      0.21 o 
   0  -9   4        0.91       -0.01      0.15 o 
   1  -9   4       31.37       32.63      0.62 o 
   2  -9   4       39.16       35.67      0.66 o 
   3  -9   4       83.88       82.25      1.23 o 
   4  -9   4        1.63        2.07      0.30 o 
   5  -9   4        0.00       -0.10      0.23 o 
   6  -9   4        9.82       12.00      0.59 o 
  -6  -8   4        4.27        5.30      0.47 o 
  -5  -8   4        0.81        0.60      0.24 o 
  -4  -8   4       15.88       14.92      0.46 o 
  -3  -8   4       28.52       27.60      0.58 o 
  -2  -8   4       80.44       84.48      0.90 o 
  -1  -8   4      220.85      231.52      1.95 o 
   0  -8   4       13.53       13.16      0.46 o 
   1  -8   4      469.26      465.63      4.11 o 
   2  -8   4      104.57       99.30      1.21 o 
   3  -8   4       55.52       54.15      0.89 o 
   4  -8   4      116.52      115.54      1.76 o 
   5  -8   4       44.94       45.96      1.08 o 
   6  -8   4        6.86        6.20      0.42 o 
   7  -8   4       11.54        9.77      0.69 o 
  -7  -7   4       16.41       17.74      0.79 o 
  -6  -7   4        5.68        5.63      0.46 o 
  -5  -7   4       11.35       11.60      0.46 o 
  -4  -7   4      266.73      281.19      3.28 o 
  -3  -7   4        0.51        0.35      0.16 o 
  -2  -7   4      141.81      142.02      1.32 o 
  -1  -7   4        8.03        9.19      0.23 o 
   0  -7   4      420.45      426.48      3.19 o 
   1  -7   4       17.91       16.71      0.31 o 
   2  -7   4      292.38      283.45      2.82 o 
   3  -7   4      600.23      578.30      6.01 o 
   4  -7   4        0.17        0.97      0.22 o 
   5  -7   4       97.49       93.75      1.67 o 
   6  -7   4       18.66       20.23      0.77 o 
   7  -7   4        2.61        2.18      0.39 o 
  -7  -6   4       10.55       10.09      0.58 o 
  -6  -6   4        5.86        4.14      0.38 o 
  -5  -6   4       15.54       15.67      0.59 o 
  -4  -6   4       15.09       15.18      0.48 o 
  -3  -6   4        8.00        7.21      0.30 o 
  -2  -6   4        9.37        9.90      0.29 o 
  -1  -6   4      373.58      407.84      3.05 o 
   0  -6   4      106.97       89.61      0.75 o 
   1  -6   4        5.55        7.95      0.29 o 
   2  -6   4      122.34      119.84      1.31 o 
   3  -6   4        0.30        0.75      0.23 o 
   4  -6   4        6.52        6.99      0.39 o 
   5  -6   4       67.03       68.46      1.49 o 
   6  -6   4        5.75        5.93      0.49 o 
   7  -6   4       19.43       18.31      0.76 o 
  -7  -5   4       43.11       41.60      0.91 o 
  -6  -5   4        4.23        3.63      0.38 o 
  -5  -5   4        3.63        3.09      0.35 o 
  -4  -5   4       71.17       75.34      1.22 o 
  -3  -5   4       63.12       57.88      0.76 o 
  -2  -5   4       44.68       44.09      0.63 o 
  -1  -5   4      136.09      172.25      1.30 o 
   0  -5   4     1442.12     1506.22     10.16 o 
   1  -5   4      103.50      103.87      0.94 o 
   2  -5   4      201.87      230.97      2.46 o 
   4  -5   4      228.73      238.86      3.41 o 
   5  -5   4        4.83        8.51      0.37 o 
   6  -5   4       25.35       27.13      0.85 o 
   7  -5   4       23.70       23.22      0.83 o 
   8  -5   4        9.68        8.84      0.82 o 
  -8  -4   4        0.09        0.31      0.28 o 
  -7  -4   4        3.66        2.49      0.33 o 
  -6  -4   4        1.64        1.15      0.26 o 
  -5  -4   4        0.16        0.20      0.18 o 
  -3  -4   4       21.30       21.07      0.37 o 
  -2  -4   4      325.37      345.32      2.89 o 
  -1  -4   4      212.17      235.71      1.85 o 
   0  -4   4        3.41        2.05      0.10 o 
   1  -4   4       38.09       32.22      0.32 o 
   2  -4   4       88.05      111.28      1.17 o 
   3  -4   4        7.46        6.16      0.25 o 
   4  -4   4        5.71        5.10      0.26 o 
   5  -4   4       45.97       36.31      0.94 o 
   6  -4   4        0.10        0.01      0.19 o 
   7  -4   4        1.32        1.47      0.34 o 
   8  -4   4       25.20       30.45      0.97 o 
  -8  -3   4        4.07        3.73      0.32 o 
  -7  -3   4        0.24        0.14      0.21 o 
  -6  -3   4       55.56       55.22      1.42 o 
  -5  -3   4        9.57        8.44      0.40 o 
  -3  -3   4      174.47      166.47      3.59 o 
  -2  -3   4       43.02       26.88      0.36 o 
  -1  -3   4     1626.44     1691.31     12.71 o 
   0  -3   4      125.63      128.79      1.31 o 
   1  -3   4      334.48      346.31      2.78 o 
   2  -3   4     1680.05     1879.51     23.66 o 
   3  -3   4      683.44      720.57      8.23 o 
   4  -3   4      158.09      146.55      2.21 o 
   5  -3   4       11.95       13.67      0.47 o 
   6  -3   4      101.53       97.57      1.70 o 
   7  -3   4       10.23       13.84      0.61 o 
   8  -3   4       23.11       22.86      0.84 o 
  -8  -2   4        9.06        8.21      0.45 o 
  -7  -2   4       60.40       57.00      1.08 o 
  -6  -2   4        1.37        1.38      0.37 o 
  -5  -2   4       28.21       29.69      0.63 o 
  -4  -2   4        1.03        1.81      0.17 o 
  -3  -2   4        6.55        6.22      0.24 o 
  -2  -2   4       88.22       73.40      0.89 o 
  -1  -2   4      457.55      484.18      3.68 o 
   0  -2   4       24.18       23.08      0.53 o 
   1  -2   4       11.93       16.70      0.20 o 
   2  -2   4     1438.15     1532.29     15.16 o 
   3  -2   4        3.73        2.08      0.16 o 
   4  -2   4      110.02      113.72      1.80 o 
   5  -2   4       45.04       40.69      1.03 o 
   6  -2   4        2.76        3.31      0.31 o 
   7  -2   4       49.17       50.98      1.14 o 
   8  -2   4        3.86        2.91      0.39 o 
  -8  -1   4        6.97        8.52      0.40 o 
  -7  -1   4        0.27        0.08      0.17 o 
  -6  -1   4        4.25        3.85      0.32 o 
  -5  -1   4        6.68        7.09      0.31 o 
  -4  -1   4       94.41       83.12      1.39 o 
  -3  -1   4      224.53      246.15      2.24 o 
  -2  -1   4      676.58      375.29      9.02 o 
  -1  -1   4     3615.66     3547.33     72.55 o 
   0  -1   4      845.46      843.32      7.71 o 
   1  -1   4       31.93       32.71      0.34 o 
   2  -1   4       94.27      108.37      1.23 o 
   3  -1   4       15.42       14.97      0.43 o 
   4  -1   4      219.80      234.13      4.28 o 
   5  -1   4       35.77       34.29      0.80 o 
   6  -1   4        0.03        0.30      0.39 o 
   7  -1   4       41.22       42.37      1.04 o 
   8  -1   4        0.12        1.24      0.47 o 
  -8   0   4        9.93       10.07      0.58 o 
  -7   0   4       27.16       26.56      0.56 o 
  -6   0   4       89.67       84.45      1.64 o 
  -5   0   4       78.46       77.82      1.34 o 
  -4   0   4      461.52      475.25      4.48 o 
  -3   0   4      178.87      234.03      2.11 o 
  -2   0   4      488.48      532.02      6.23 o 
  -1   0   4      389.01      421.53      4.35 o 
   0   0   4      957.38      916.55     12.51 o 
   1   0   4     1242.86     1261.83     11.23 o 
   2   0   4        3.55        0.78      0.09 o 
   3   0   4      247.19      240.75      4.94 o 
   5   0   4        1.18        0.80      0.20 o 
   6   0   4       45.13       47.12      1.32 o 
   7   0   4        2.27        3.09      0.36 o 
  -8   1   4        0.74        0.67      0.62 o 
  -7   1   4       40.59       41.93      1.54 o 
  -6   1   4       70.51       67.70      1.92 o 
  -5   1   4      130.60      125.19      2.77 o 
  -4   1   4       39.36       49.61      0.95 o 
  -3   1   4      295.67      355.24      3.44 o 
  -2   1   4       49.69       43.76      0.58 o 
  -1   1   4      509.55      536.27      5.39 o 
   0   1   4      930.47      999.70      9.20 o 
   1   1   4      136.33      122.31      1.12 o 
   2   1   4      192.99      184.15      1.99 o 
   3   1   4       25.09       23.38      0.41 o 
   4   1   4      147.91      136.21      2.20 o 
   5   1   4        6.96        6.63      0.42 o 
   6   1   4        0.91        0.68      0.25 o 
   7   1   4        0.93        0.76      0.30 o 
  -7   2   4        3.57        4.68      1.31 o 
  -6   2   4       36.53       36.18      1.31 o 
  -5   2   4       16.71       16.44      0.83 o 
  -4   2   4      733.62      724.80      6.29 o 
  -3   2   4       75.35       83.83      1.29 o 
  -2   2   4       83.03       48.34      1.41 o 
  -1   2   4      474.77      456.17      3.91 o 
   0   2   4      335.31      348.16      3.05 o 
   1   2   4      279.22      306.49      2.50 o 
   2   2   4      932.01      925.87      8.32 o 
   3   2   4       37.32       31.37      0.57 o 
   4   2   4       66.74       67.84      0.94 o 
   5   2   4        0.08        0.01      0.20 o 
   6   2   4       18.32       20.87      1.57 o 
   7   2   4        3.79        3.58      0.42 o 
  -6   3   4      122.42      116.53      1.99 o 
  -5   3   4      409.76      430.34      5.09 o 
  -4   3   4       15.68       16.39      0.37 o 
  -3   3   4      125.60      104.95      1.41 o 
  -2   3   4        0.35       -0.11      0.07 o 
  -1   3   4      505.69      526.86      4.52 o 
   0   3   4        6.82       13.03      0.24 o 
   1   3   4     1140.38     1271.24      9.42 o 
   2   3   4       16.63       13.49      0.33 o 
   3   3   4       10.20        8.81      0.33 o 
   4   3   4       44.05       38.33      0.80 o 
   5   3   4       47.71       44.58      1.12 o 
   6   3   4       35.83       36.19      1.05 o 
   7   3   4        0.16        0.38      0.29 o 
  -7   4   4        3.74        4.32      0.41 o 
  -6   4   4        0.09        0.16      0.17 o 
  -5   4   4       44.43       44.65      0.65 o 
  -4   4   4       38.12       38.37      0.82 o 
  -2   4   4       12.21       16.46      0.37 o 
  -1   4   4        2.33        3.56      0.20 o 
   0   4   4      576.43      560.75      4.53 o 
   1   4   4       23.04       29.24      0.57 o 
   2   4   4       12.34        9.41      0.43 o 
   3   4   4        0.88        1.83      0.19 o 
   4   4   4       17.86       19.69      0.51 o 
   5   4   4        0.96        0.92      0.28 o 
   6   4   4        1.95        1.86      0.52 o 
   7   4   4       10.04       11.24      1.15 o 
  -8   5   4       24.08       24.43      0.72 o 
  -7   5   4       29.44       32.94      0.87 o 
  -6   5   4       34.91       33.43      1.12 o 
  -5   5   4        2.70        1.82      0.22 o 
  -4   5   4      233.49      243.91      3.12 o 
  -3   5   4       70.52       69.55      3.06 o 
  -2   5   4       55.79       44.54      0.67 o 
  -1   5   4      391.59      407.44      3.87 o 
   0   5   4      217.82      200.98      1.93 o 
   1   5   4      457.42      461.78      4.05 o 
   2   5   4       18.20       19.20      0.34 o 
   3   5   4       67.26       64.01      0.99 o 
   4   5   4       19.81       18.79      0.52 o 
   5   5   4       15.62       16.66      0.62 o 
   6   5   4        4.05        4.90      0.52 o 
  -8   6   4        2.35        2.67      0.34 o 
  -7   6   4       17.03       16.06      0.67 o 
  -6   6   4       12.06       12.38      0.43 o 
  -5   6   4        0.08       -0.04      0.19 o 
  -4   6   4        3.43        4.27      0.34 o 
  -3   6   4       17.20       12.94      0.40 o 
  -2   6   4       10.49       11.51      0.40 o 
  -1   6   4        9.80        9.80      0.27 o 
   0   6   4        4.51        6.23      0.26 o 
   1   6   4      108.33       99.88      1.08 o 
   2   6   4       81.75       77.51      0.99 o 
   3   6   4       14.34       12.99      0.44 o 
   4   6   4       29.29       26.52      0.64 o 
   5   6   4        0.35        0.69      0.27 o 
   6   6   4        0.32       -0.04      0.27 o 
  -7   7   4       91.21       97.73      2.18 o 
  -6   7   4        9.15        9.47      0.45 o 
  -5   7   4       59.75       58.70      1.25 o 
  -4   7   4       68.92       69.78      1.86 o 
  -3   7   4       37.23       30.66      0.71 o 
  -2   7   4      194.37      176.61      2.10 o 
  -1   7   4       86.88       81.11      1.15 o 
   0   7   4      245.96      254.90      2.40 o 
   1   7   4       88.69       86.10      1.14 o 
   2   7   4       99.41      103.85      1.37 o 
   3   7   4       12.48       13.53      0.48 o 
   4   7   4        0.72        1.09      0.24 o 
   5   7   4        0.59        0.48      0.25 o 
  -7   8   4        2.05        1.66      0.56 o 
  -6   8   4       78.95       83.06      1.63 o 
  -5   8   4        0.84        0.29      0.22 o 
  -4   8   4       25.94       26.67      0.85 o 
  -3   8   4        0.01        0.31      0.19 o 
  -2   8   4       93.78       81.55      1.21 o 
  -1   8   4       24.06       27.51      0.63 o 
   0   8   4       25.21       24.11      0.50 o 
   1   8   4      134.04      140.61      1.70 o 
   2   8   4        7.20        7.74      0.62 o 
   3   8   4       11.45       10.96      0.87 o 
   4   8   4        0.84        1.04      0.30 o 
   5   8   4        2.74        2.32      0.41 o 
  -6   9   4        4.63        7.03      0.52 o 
  -5   9   4        2.28        2.21      0.36 o 
  -4   9   4       14.85       12.44      0.66 o 
  -3   9   4        4.30        3.59      0.33 o 
  -2   9   4       28.34       29.78      0.68 o 
  -1   9   4        2.81        2.59      0.26 o 
   0   9   4       22.17       24.14      0.65 o 
   1   9   4        2.01        1.84      0.22 o 
   2   9   4        0.40        0.42      0.20 o 
   3   9   4        0.76        0.21      0.31 o 
   4   9   4        1.10        1.29      0.38 o 
  -5  10   4        0.28       -0.06      0.28 o 
  -4  10   4        1.71        1.07      0.35 o 
  -3  10   4       87.93       85.03      1.35 o 
  -2  10   4        1.17        0.51      0.22 o 
  -1  10   4       26.55       28.46      0.86 o 
   0  10   4       21.50       22.58      0.94 o 
   1  10   4        0.01       -0.07      0.20 o 
   2  10   4       21.99       22.32      0.91 o 
   3  10   4        5.63        5.90      0.53 o 
  -4  11   4        0.19        0.03      0.25 o 
  -3  11   4        5.90        3.96      0.36 o 
  -2  11   4       25.09       25.29      0.78 o 
  -1  11   4       35.94       42.94      1.27 o 
   0  11   4        6.63        6.68      0.55 o 
   1  11   4       23.85       24.83      1.85 o 
   2  11   4       22.03       22.57      1.09 o 
  -2  12   4        1.14        0.91      0.36 o 
  -1  12   4       20.61       21.99      0.93 o 
  -2 -13   5        0.83        1.24      0.39 o 
  -1 -13   5       15.44       16.71      0.81 o 
   0 -13   5        0.02        0.07      0.39 o 
   1 -13   5       17.36       17.15      1.10 o 
   2 -13   5        0.67        0.55      0.30 o 
   3 -13   5       14.40       16.89      0.64 o 
  -3 -12   5        2.99        3.93      0.52 o 
  -2 -12   5        1.38        1.41      0.38 o 
  -1 -12   5        0.27        0.10      0.20 o 
   0 -12   5        2.45        1.88      0.35 o 
   1 -12   5        0.49        0.29      0.26 o 
   2 -12   5        0.73        0.59      0.25 o 
   3 -12   5        4.80        4.42      0.36 o 
   4 -12   5        1.79        1.13      0.30 o 
  -4 -11   5       26.70       28.64      1.66 o 
  -3 -11   5        3.51        4.09      0.51 o 
  -2 -11   5        0.10       -0.28      0.22 o 
  -1 -11   5       26.86       28.25      0.63 o 
   0 -11   5        0.66        0.50      0.21 o 
   1 -11   5       30.82       31.99      0.72 o 
   2 -11   5       11.33       10.66      0.45 o 
   3 -11   5        0.09        0.15      0.20 o 
   4 -11   5       78.31       80.93      1.80 o 
   5 -11   5       10.20        9.75      0.66 o 
  -5 -10   5        1.66        2.10      0.28 o 
  -4 -10   5        0.34       -0.13      0.19 o 
  -3 -10   5       18.19       16.58      0.67 o 
  -2 -10   5       12.29       10.48      0.46 o 
  -1 -10   5        4.42        3.69      0.27 o 
   0 -10   5       35.88       35.14      0.74 o 
   1 -10   5        0.45       -0.33      0.18 o 
   2 -10   5       97.14       96.43      1.39 o 
   3 -10   5       20.54       20.89      0.66 o 
   4 -10   5        1.25        1.44      0.48 o 
   5 -10   5        0.50        0.47      0.30 o 
   6 -10   5       20.78       20.32      1.04 o 
  -6  -9   5        2.53        1.94      0.29 o 
  -5  -9   5        0.03       -0.03      0.21 o 
  -4  -9   5       15.70       16.12      0.51 o 
  -3  -9   5       44.04       44.96      0.79 o 
  -2  -9   5        1.05        0.47      0.16 o 
  -1  -9   5        7.60        6.84      0.31 o 
   0  -9   5        6.18        5.54      0.25 o 
   1  -9   5        2.86        2.61      0.24 o 
   2  -9   5      680.55      679.10      8.57 o 
   3  -9   5       15.00       14.81      0.54 o 
   4  -9   5        6.60        5.88      0.47 o 
   5  -9   5       40.93       40.17      1.07 o 
   6  -9   5       72.29       80.55      1.64 o 
  -6  -8   5        2.13        2.45      0.33 o 
  -5  -8   5        0.04       -0.13      0.20 o 
  -4  -8   5       27.74       30.00      0.63 o 
  -3  -8   5        7.60        8.26      0.39 o 
  -2  -8   5       64.56       65.48      0.86 o 
  -1  -8   5       58.84       62.24      0.66 o 
   0  -8   5       44.66       47.27      0.63 o 
   1  -8   5     1165.90     1137.30     10.32 o 
   2  -8   5      233.48      214.04      2.46 o 
   3  -8   5      215.26      212.20      2.77 o 
   4  -8   5        0.09        0.01      0.21 o 
   5  -8   5       31.95       36.23      2.37 o 
   6  -8   5      100.15       95.53      1.77 o 
   7  -8   5        6.78        8.79      0.97 o 
  -7  -7   5        8.81        8.49      0.53 o 
  -6  -7   5        0.18       -0.05      0.22 o 
  -5  -7   5        0.00       -0.11      0.20 o 
  -4  -7   5        5.10        5.33      0.31 o 
  -3  -7   5        0.77        1.21      0.18 o 
  -2  -7   5        4.02        2.99      0.15 o 
  -1  -7   5       40.88       45.70      0.52 o 
   0  -7   5        0.04       -0.15      0.09 o 
   1  -7   5        0.58        0.08      0.07 o 
   2  -7   5       37.36       38.34      0.73 o 
   3  -7   5      177.81      162.97      2.17 o 
   4  -7   5       69.53       63.11      2.30 o 
   5  -7   5       30.36       24.94      0.74 o 
   6  -7   5        9.00        7.79      1.11 o 
   7  -7   5        3.97        4.90      0.72 o 
  -7  -6   5       11.03        9.39      0.52 o 
  -6  -6   5        2.74        3.51      0.33 o 
  -5  -6   5       43.08       45.59      1.00 o 
  -4  -6   5       15.44       15.29      0.45 o 
  -3  -6   5       67.24       63.94      0.82 o 
  -2  -6   5       35.28       32.63      0.45 o 
  -1  -6   5       41.34       40.12      0.46 o 
   0  -6   5       18.64       15.27      0.27 o 
   1  -6   5      101.64       97.03      0.85 o 
   2  -6   5       51.33       46.72      0.71 o 
   3  -6   5      325.08      311.48      3.75 o 
   4  -6   5       46.35       47.71      1.49 o 
   5  -6   5       60.21       64.87      1.44 o 
   6  -6   5       23.43       25.55      2.40 o 
   7  -6   5       62.77       59.54      1.53 o 
  -7  -5   5        1.78        1.51      0.28 o 
  -6  -5   5       38.21       38.26      0.87 o 
  -5  -5   5       23.08       21.62      0.57 o 
  -4  -5   5      269.91      264.90      2.77 o 
  -3  -5   5        3.88        6.33      0.49 o 
  -2  -5   5      200.66      208.14      1.64 o 
  -1  -5   5      139.14      141.76      1.10 o 
   0  -5   5       45.67       35.92      0.39 o 
   1  -5   5       63.09       69.77      0.64 o 
   2  -5   5      103.98      122.48      1.29 o 
   3  -5   5       69.65       71.55      1.52 o 
   4  -5   5       28.44       29.78      0.73 o 
   5  -5   5        6.46        6.12      0.46 o 
   6  -5   5       24.63       23.60      1.01 o 
   7  -5   5        4.04        3.33      0.42 o 
  -8  -4   5        3.27        3.18      0.34 o 
  -7  -4   5        5.75        5.36      0.36 o 
  -6  -4   5       38.38       39.61      0.80 o 
  -5  -4   5        2.39        3.37      0.26 o 
  -4  -4   5       13.56       11.65      0.49 o 
  -3  -4   5       11.23       11.83      0.27 o 
  -2  -4   5      703.91      808.80      6.17 o 
  -1  -4   5      195.24      220.31      3.43 o 
   0  -4   5      303.99      356.63      2.95 o 
   1  -4   5      127.48      125.64      1.03 o 
   2  -4   5      164.85      185.31      1.84 o 
   3  -4   5        9.71        5.83      0.48 o 
   4  -4   5       98.67       99.75      1.44 o 
   5  -4   5       15.27       10.99      0.53 o 
   6  -4   5       29.86       33.23      0.99 o 
   7  -4   5       30.24       34.43      1.05 o 
  -8  -3   5        0.87        1.18      0.25 o 
  -7  -3   5       17.50       18.60      0.54 o 
  -6  -3   5       95.93       92.69      1.34 o 
  -5  -3   5       64.99       67.23      1.02 o 
  -3  -3   5       35.27       31.30      0.66 o 
  -2  -3   5      445.34      463.11      4.05 o 
  -1  -3   5      213.39      261.78      2.46 o 
   0  -3   5      771.74      825.21      7.09 o 
   1  -3   5       39.78       33.81      0.38 o 
   2  -3   5        0.03        0.43      0.08 o 
   3  -3   5       45.76       43.02      0.87 o 
   4  -3   5       30.03       30.95      0.73 o 
   5  -3   5       14.30       15.93      0.54 o 
   6  -3   5       52.06       55.01      1.64 o 
   7  -3   5       33.90       34.01      1.04 o 
  -8  -2   5        0.10        0.18      0.19 o 
  -7  -2   5       16.68       14.91      0.47 o 
  -6  -2   5       17.32       15.27      0.42 o 
  -5  -2   5       33.18       29.95      0.57 o 
  -4  -2   5        7.10        8.43      0.28 o 
  -3  -2   5       86.72       91.49      2.06 o 
  -2  -2   5     1635.79     1763.98     15.05 o 
  -1  -2   5       56.60       53.02      1.95 o 
   0  -2   5        7.17        4.92      0.23 o 
   1  -2   5       14.97       12.66      0.20 o 
   2  -2   5      131.20      155.04      1.55 o 
   3  -2   5      100.87      120.51      2.65 o 
   4  -2   5      280.01      259.66      5.23 o 
   5  -2   5       26.51       21.58      0.63 o 
   6  -2   5       13.48       12.84      0.55 o 
   7  -2   5        5.95        6.48      0.82 o 
  -8  -1   5        0.15        0.29      0.17 o 
  -7  -1   5       58.89       58.06      0.91 o 
  -6  -1   5       18.84       19.32      0.50 o 
  -5  -1   5       97.57       92.50      1.19 o 
  -4  -1   5      162.84      174.52      2.81 o 
  -3  -1   5      426.38      464.04      4.12 o 
  -2  -1   5       48.55       69.10      1.37 o 
  -1  -1   5      507.96      473.80      3.98 o 
   1  -1   5      385.55      383.60      3.09 o 
   2  -1   5       70.64       79.38      0.95 o 
   3  -1   5     1074.11     1023.91     11.49 o 
   4  -1   5      331.21      144.63      3.67 o 
   5  -1   5        2.91        2.92      0.28 o 
   6  -1   5       50.84       54.52      1.21 o 
   7  -1   5        6.45        6.71      0.49 o 
  -8   0   5        1.91        2.34      0.21 o 
  -7   0   5        4.28        3.91      0.21 o 
  -6   0   5        0.13       -0.01      0.10 o 
  -5   0   5       64.92       73.27      0.85 o 
  -4   0   5      179.70      192.00      1.96 o 
  -3   0   5        3.27        7.48      0.20 o 
  -2   0   5     1267.94     1411.48     18.71 o 
  -1   0   5       18.77       14.14      0.27 o 
   0   0   5      270.15      255.20      4.37 o 
   1   0   5       17.56       15.39      0.23 o 
   2   0   5       17.95       27.96      0.45 o 
   3   0   5      336.48      348.78      3.63 o 
   4   0   5      434.58      425.08      5.92 o 
   5   0   5        0.00       -0.10      0.16 o 
   6   0   5        0.52        1.25      0.28 o 
   7   0   5       58.08       61.75      1.42 o 
  -8   1   5        1.41        1.70      0.55 o 
  -7   1   5       27.17       28.46      0.59 o 
  -6   1   5      221.73      218.58      2.81 o 
  -5   1   5        9.19        8.10      0.19 o 
  -4   1   5       96.30       95.24      1.06 o 
  -3   1   5       92.18       83.72      1.03 o 
  -2   1   5      105.89      114.98      1.67 o 
  -1   1   5      286.54      274.82      2.23 o 
   0   1   5       65.06       64.43      0.68 o 
   1   1   5     4577.11     4720.15     36.34 o 
   2   1   5      439.66      460.96      3.98 o 
   3   1   5      148.35      160.43      1.82 o 
   4   1   5       86.40       84.08      1.56 o 
   5   1   5       33.22       33.31      0.89 o 
   6   1   5       33.23       33.72      1.79 o 
   7   1   5        0.01        0.06      0.26 o 
  -8   2   5       33.79       40.51      2.22 o 
  -7   2   5       12.76       13.46      0.91 o 
  -6   2   5      154.43      146.92      2.45 o 
  -5   2   5      207.69      216.75      2.67 o 
  -4   2   5       72.77       67.23      1.11 o 
  -3   2   5      326.39      343.92      3.69 o 
  -2   2   5      449.72      457.60      4.76 o 
  -1   2   5      847.44      875.34      7.44 o 
   0   2   5      564.60      566.11      4.81 o 
   1   2   5       88.65      100.71      0.89 o 
   2   2   5      689.41      710.79      7.12 o 
   3   2   5        0.21        0.83      0.13 o 
   4   2   5      548.08      537.92      6.35 o 
   5   2   5      105.37      107.69      3.31 o 
   6   2   5       19.06       18.20      0.74 o 
   7   2   5        1.46        0.87      0.33 o 
  -7   3   5       20.67       20.70      0.53 o 
  -6   3   5        6.33        6.72      0.32 o 
  -5   3   5        3.83        2.75      0.16 o 
  -4   3   5        6.49        6.74      0.37 o 
  -3   3   5       76.54       72.65      1.31 o 
  -2   3   5      371.22      424.61      4.40 o 
  -1   3   5       43.69       47.46      0.59 o 
   0   3   5       14.53       15.83      0.27 o 
   1   3   5       52.02       48.59      0.57 o 
   2   3   5       67.17       70.71      0.76 o 
   3   3   5       12.63       10.95      0.36 o 
   4   3   5        7.12        6.76      0.38 o 
   5   3   5        0.10        0.24      0.23 o 
   6   3   5        1.95        1.15      0.31 o 
   7   3   5        7.16        6.83      0.93 o 
  -8   4   5        4.75        5.28      0.34 o 
  -7   4   5       21.68       23.97      0.70 o 
  -6   4   5       84.48       78.53      2.70 o 
  -5   4   5       32.66       29.53      0.60 o 
  -4   4   5      790.11      802.41     10.97 o 
  -3   4   5        3.43        2.77      0.50 o 
  -2   4   5       62.29       51.38      0.73 o 
  -1   4   5       70.37       69.11      0.69 o 
   0   4   5       77.10       74.27      0.83 o 
   1   4   5      489.81      489.73      4.03 o 
   2   4   5        3.50        4.22      0.17 o 
   3   4   5      114.28      113.58      1.48 o 
   4   4   5      114.08      109.09      1.48 o 
   5   4   5        6.50        8.02      0.46 o 
   6   4   5       18.58       18.09      0.83 o 
  -8   5   5        7.51        6.50      0.51 o 
  -7   5   5        0.23        0.33      0.23 o 
  -6   5   5        4.97        4.33      0.38 o 
  -5   5   5      215.37      208.10      3.11 o 
  -4   5   5        0.01       -0.33      0.38 o 
  -3   5   5       32.68       32.26      0.82 o 
  -2   5   5        9.06       10.61      0.32 o 
  -1   5   5      125.60      127.28      1.38 o 
   0   5   5        2.04        3.29      0.18 o 
   1   5   5       14.50       12.56      0.32 o 
   2   5   5       31.43       28.41      0.51 o 
   3   5   5       12.59       13.77      0.44 o 
   4   5   5       13.44       12.20      0.46 o 
   5   5   5        0.77        1.32      0.28 o 
   6   5   5        0.13        0.25      0.31 o 
  -7   6   5        6.49        7.59      1.27 o 
  -6   6   5       58.66       62.10      1.53 o 
  -5   6   5        6.12        5.69      0.39 o 
  -4   6   5        1.72        0.61      0.21 o 
  -3   6   5        5.79        8.26      0.37 o 
  -2   6   5      278.38      261.31      2.93 o 
  -1   6   5        0.03       -0.14      0.11 o 
   0   6   5      101.15      104.64      1.13 o 
   1   6   5       63.42       60.39      0.82 o 
   2   6   5       33.04       32.73      0.57 o 
   3   6   5       66.95       67.04      1.08 o 
   4   6   5       10.86        9.47      0.44 o 
   5   6   5        9.73        9.97      0.49 o 
  -7   7   5       13.73       11.92      0.82 o 
  -6   7   5        3.52        2.82      0.31 o 
  -5   7   5       14.28       17.20      0.64 o 
  -4   7   5       22.50       24.80      0.79 o 
  -3   7   5        0.07       -0.28      0.20 o 
  -2   7   5      121.81      108.86      1.45 o 
  -1   7   5       22.37       25.18      0.57 o 
   0   7   5       98.63       96.40      1.15 o 
   1   7   5       88.80       93.86      1.37 o 
   2   7   5       13.15       13.16      0.45 o 
   3   7   5       33.21       33.54      0.75 o 
   4   7   5        0.79        0.64      0.24 o 
   5   7   5        8.37        8.86      0.49 o 
  -7   8   5        1.35        3.10      0.71 o 
  -6   8   5        0.46        0.46      0.26 o 
  -5   8   5        0.03        0.09      0.24 o 
  -4   8   5        0.28        0.21      0.31 o 
  -3   8   5        0.93        0.09      0.24 o 
  -2   8   5        4.78        6.00      0.34 o 
  -1   8   5       25.41       21.70      0.65 o 
   0   8   5       39.97       40.81      0.79 o 
   1   8   5        0.81        0.54      0.18 o 
   2   8   5        4.02        4.08      0.30 o 
   3   8   5       13.71       14.10      0.87 o 
   4   8   5        1.08        2.11      0.40 o 
  -6   9   5       20.81       20.88      0.79 o 
  -5   9   5        9.21        6.78      0.54 o 
  -4   9   5       30.09       33.12      1.66 o 
  -3   9   5        0.35        1.11      0.26 o 
  -2   9   5       31.69       27.90      1.09 o 
  -1   9   5        2.08        1.15      0.24 o 
   0   9   5       18.84       17.21      0.56 o 
   1   9   5        7.70        9.43      0.38 o 
   2   9   5       12.20       12.95      1.35 o 
   3   9   5        3.89        3.90      0.46 o 
  -5  10   5       21.55       22.10      1.14 o 
  -4  10   5       39.80       46.21      1.08 o 
  -3  10   5        0.17        0.11      0.21 o 
  -2  10   5       14.86       16.89      0.57 o 
  -1  10   5        0.74        0.26      0.26 o 
   0  10   5        0.32       -0.12      0.26 o 
   1  10   5        7.42        9.63      0.65 o 
   2  10   5        6.94        8.10      0.63 o 
  -4  11   5        4.58        6.10      0.48 o 
  -3  11   5        0.38       -0.07      0.22 o 
  -2  11   5        1.51        1.87      0.37 o 
  -1  11   5        1.61        1.08      0.42 o 
   0  11   5        0.38        0.13      0.30 o 
   1  11   5        3.24        3.13      0.43 o 
  -2 -13   6        0.18        0.55      0.35 o 
  -1 -13   6        1.19        2.70      1.29 o 
   0 -13   6        1.22        1.36      0.35 o 
   1 -13   6        1.22        1.41      0.36 o 
   2 -13   6        0.53        0.37      0.28 o 
   3 -13   6        2.72        2.53      0.32 o 
  -3 -12   6        3.38        2.71      0.48 o 
  -2 -12   6        3.11        2.25      0.42 o 
  -1 -12   6       39.74       44.31      1.17 o 
   0 -12   6        2.76        1.94      0.36 o 
   1 -12   6        8.08        7.92      0.52 o 
   2 -12   6        4.16        3.69      0.33 o 
   3 -12   6       26.06       26.38      0.73 o 
   4 -12   6        9.03        6.66      0.48 o 
  -4 -11   6        1.97        1.59      0.45 o 
  -3 -11   6        0.00       -0.22      0.34 o 
  -2 -11   6       19.03       19.95      0.61 o 
  -1 -11   6        9.24        9.35      0.39 o 
   0 -11   6       26.39       25.92      0.68 o 
   1 -11   6        1.19        0.92      0.26 o 
   2 -11   6        1.79        1.54      0.24 o 
   3 -11   6        0.18       -0.12      0.19 o 
   4 -11   6       58.82       63.28      1.27 o 
   5 -11   6        8.99        9.96      0.67 o 
  -5 -10   6        9.43        8.33      0.42 o 
  -4 -10   6        4.67        5.29      0.34 o 
  -3 -10   6        1.99        1.36      0.31 o 
  -2 -10   6        5.53        5.47      0.36 o 
  -1 -10   6        6.57        6.90      0.34 o 
   0 -10   6        0.00       -0.27      0.14 o 
   1 -10   6       11.25       10.46      0.43 o 
   2 -10   6        9.23        9.17      0.45 o 
   3 -10   6       34.50       37.55      0.76 o 
   4 -10   6       17.47       17.67      0.89 o 
   5 -10   6        7.25        6.97      0.55 o 
   6 -10   6        1.64        0.94      0.71 o 
  -6  -9   6        0.20        0.37      0.24 o 
  -5  -9   6        0.17       -0.20      0.20 o 
  -4  -9   6        5.23        6.05      0.34 o 
  -3  -9   6        0.19       -0.07      0.17 o 
  -2  -9   6       95.63       96.30      1.06 o 
  -1  -9   6        2.29        2.19      0.21 o 
   0  -9   6       25.83       27.76      0.48 o 
   1  -9   6      108.53      103.47      1.42 o 
   2  -9   6       61.26       56.56      1.34 o 
   3  -9   6        1.83        1.56      0.24 o 
   4  -9   6        6.73        6.96      0.50 o 
   5  -9   6       34.84       32.61      0.97 o 
   6  -9   6       38.84       41.51      1.11 o 
  -6  -8   6        0.07       -0.37      0.22 o 
  -5  -8   6        2.12        1.63      0.25 o 
  -4  -8   6        6.42        6.19      0.32 o 
  -3  -8   6       75.31       72.38      0.97 o 
  -2  -8   6       10.52        9.39      0.29 o 
  -1  -8   6       68.06       68.68      0.71 o 
   0  -8   6       24.38       23.77      0.42 o 
   1  -8   6       22.02       20.69      0.44 o 
   2  -8   6        4.51        5.47      0.30 o 
   3  -8   6       18.54       14.64      0.73 o 
   4  -8   6       28.57       31.77      0.90 o 
   5  -8   6        0.01       -0.22      0.25 o 
   6  -8   6        2.94        4.58      0.53 o 
   7  -8   6        4.84        3.88      0.73 o 
  -7  -7   6        2.51        2.61      0.36 o 
  -6  -7   6        5.26        5.43      0.40 o 
  -5  -7   6        7.91        7.26      0.37 o 
  -4  -7   6       66.15       66.11      0.93 o 
  -3  -7   6        0.19        0.63      0.16 o 
  -2  -7   6      157.99      171.00      1.48 o 
  -1  -7   6        7.37        5.96      0.20 o 
   0  -7   6       50.69       50.37      0.75 o 
   1  -7   6        0.69        1.06      0.13 o 
   2  -7   6       84.85       80.96      1.11 o 
   3  -7   6       24.69       22.68      0.58 o 
   4  -7   6       13.37       14.57      0.58 o 
   5  -7   6       17.83       17.47      1.29 o 
   6  -7   6       77.37       78.90      1.92 o 
   7  -7   6       22.78       25.33      1.00 o 
  -7  -6   6        0.87        0.76      0.26 o 
  -6  -6   6        0.10        0.11      0.20 o 
  -5  -6   6       50.94       52.41      0.99 o 
  -4  -6   6       36.01       36.20      0.66 o 
  -3  -6   6      383.00      396.31      3.64 o 
  -2  -6   6      162.71      176.97      3.26 o 
  -1  -6   6       40.17       42.78      0.48 o 
   0  -6   6       19.05       14.47      0.28 o 
   1  -6   6      932.15      952.81      7.56 o 
   2  -6   6        0.22        0.31      0.12 o 
   3  -6   6       71.95       75.26      1.17 o 
   4  -6   6       87.63       91.27      2.16 o 
   5  -6   6       17.12       16.95      0.94 o 
   6  -6   6       19.42       20.35      0.84 o 
   7  -6   6       20.68       23.03      0.94 o 
  -7  -5   6        0.33       -0.12      0.21 o 
  -6  -5   6       19.82       20.14      0.59 o 
  -5  -5   6       57.94       52.08      0.95 o 
  -4  -5   6      123.60      122.18      1.46 o 
  -3  -5   6      148.78      146.99      1.50 o 
  -2  -5   6      190.37      188.09      1.51 o 
  -1  -5   6        5.47        6.75      0.17 o 
   0  -5   6       78.64       91.56      0.90 o 
   1  -5   6      218.58      261.36      2.20 o 
   2  -5   6       44.88       45.73      0.61 o 
   3  -5   6       32.13       35.20      0.67 o 
   4  -5   6      126.14      108.56      1.83 o 
   5  -5   6        0.12        0.37      0.22 o 
   6  -5   6       20.23       20.17      0.80 o 
   7  -5   6        4.94        4.58      0.74 o 
  -8  -4   6        0.03        0.17      0.26 o 
  -7  -4   6       23.95       26.50      0.68 o 
  -6  -4   6       29.46       30.10      0.68 o 
  -5  -4   6       13.32       12.85      0.48 o 
  -4  -4   6       75.37       76.89      1.14 o 
  -3  -4   6      184.46      202.62      1.93 o 
  -2  -4   6     2609.62     2633.58     19.72 o 
  -1  -4   6      491.28      553.48      4.22 o 
   0  -4   6      136.36      167.93      1.73 o 
   1  -4   6     1198.15     1232.20      9.29 o 
   2  -4   6      124.82      118.88      1.39 o 
   3  -4   6      253.86      264.35      4.76 o 
   4  -4   6       83.68       72.12      1.16 o 
   5  -4   6      251.54      248.70      4.57 o 
   6  -4   6       40.87       42.32      1.80 o 
   7  -4   6       15.17       16.13      0.75 o 
  -8  -3   6        3.24        3.59      0.31 o 
  -7  -3   6       15.74       15.72      0.51 o 
  -6  -3   6        0.21       -0.20      0.19 o 
  -5  -3   6        6.80        7.42      0.33 o 
  -4  -3   6        2.33       -0.03      0.05 o 
  -3  -3   6      195.37      187.40      1.70 o 
  -2  -3   6      816.21      854.65      7.34 o 
  -1  -3   6      262.88      275.15      2.04 o 
   0  -3   6      133.40      144.00      1.49 o 
   1  -3   6      628.05      673.56      5.29 o 
   2  -3   6        7.31       11.37      0.25 o 
   3  -3   6       44.10       42.30      0.84 o 
   4  -3   6        0.40        0.38      0.16 o 
   5  -3   6       55.08       50.22      1.29 o 
   6  -3   6        0.27       -0.02      0.49 o 
   7  -3   6        1.45        2.54      0.39 o 
  -8  -2   6        4.25        3.48      0.29 o 
  -7  -2   6       14.05       13.54      0.45 o 
  -6  -2   6        0.19        0.12      0.15 o 
  -5  -2   6      217.62      214.46      2.51 o 
  -4  -2   6       24.82       25.39      0.58 o 
  -3  -2   6        7.97        3.56      1.08 o 
  -2  -2   6      655.46      709.30      7.21 o 
  -1  -2   6      166.54      148.40      1.28 o 
   0  -2   6      186.15      188.30      1.62 o 
   1  -2   6       46.08       44.80      0.49 o 
   2  -2   6       21.00       19.25      0.34 o 
   3  -2   6      123.61      112.57      1.32 o 
   4  -2   6      474.64      470.28      6.48 o 
   5  -2   6        1.57        1.92      0.27 o 
   6  -2   6       59.77       62.96      1.34 o 
   7  -2   6       60.74       63.05      1.61 o 
  -8  -1   6        1.26        1.09      0.25 o 
  -7  -1   6        1.17        0.31      0.17 o 
  -6  -1   6       14.45       12.87      0.38 o 
  -5  -1   6       76.34       82.00      1.00 o 
  -4  -1   6       33.11       31.13      0.49 o 
  -3  -1   6        0.70        1.34      0.12 o 
  -2  -1   6      252.04      262.81      3.11 o 
  -1  -1   6      183.34      181.49      1.55 o 
   0  -1   6       11.36       10.10      0.26 o 
   1  -1   6       18.68       15.32      0.46 o 
   2  -1   6       79.62       71.47      0.98 o 
   3  -1   6      187.44      196.31      2.16 o 
   4  -1   6       15.86       15.94      0.57 o 
   5  -1   6       23.32       23.03      0.71 o 
   6  -1   6       19.50       17.76      1.07 o 
   7  -1   6       10.32       10.23      0.62 o 
  -8   0   6        0.15        0.14      0.16 o 
  -7   0   6        1.89        0.72      0.18 o 
  -6   0   6        8.14        7.33      0.28 o 
  -5   0   6        1.87        2.06      0.17 o 
  -4   0   6       20.91       25.70      0.55 o 
  -3   0   6      253.60      253.20      2.80 o 
  -2   0   6      250.95      257.46      2.77 o 
  -1   0   6       45.97       39.63      0.48 o 
   0   0   6       11.33       11.82      0.25 o 
   1   0   6      404.84      443.53      3.55 o 
   2   0   6       10.56        7.48      0.25 o 
   3   0   6       61.66       54.13      0.77 o 
   4   0   6      476.96      474.88      8.60 o 
   5   0   6       28.05       28.36      0.82 o 
   6   0   6       28.93       31.15      0.91 o 
   7   0   6        3.94        3.92      0.43 o 
  -8   1   6        2.63        2.77      0.33 o 
  -7   1   6        5.86        7.19      0.33 o 
  -6   1   6        3.91        4.11      0.31 o 
  -5   1   6      112.44      112.64      1.41 o 
  -4   1   6       21.98       19.27      0.38 o 
  -3   1   6      857.69      908.33      9.44 o 
  -2   1   6        0.41       -0.08      0.06 o 
  -1   1   6      473.52      473.17      3.80 o 
   0   1   6        0.70        0.69      0.45 o 
   1   1   6       26.06       17.06      0.26 o 
   2   1   6      257.84      225.00      2.26 o 
   3   1   6       58.17       58.78      0.76 o 
   4   1   6      322.09      317.86      3.92 o 
   5   1   6       23.88       24.99      1.10 o 
   6   1   6       11.63       10.35      0.60 o 
   7   1   6       36.53       34.07      1.23 o 
  -8   2   6        0.69        1.19      0.33 o 
  -7   2   6        0.01       -0.22      0.14 o 
  -6   2   6       10.44        9.70      0.54 o 
  -5   2   6       41.57       38.42      0.68 o 
  -4   2   6        0.61        1.06      0.15 o 
  -3   2   6       53.55       63.18      1.97 o 
  -2   2   6      461.32      506.56      5.22 o 
  -1   2   6      161.19      174.94      1.50 o 
   0   2   6        4.86        1.59      0.12 o 
   1   2   6       25.52       19.96      0.30 o 
   2   2   6       75.85       81.69      1.00 o 
   3   2   6       41.58       40.31      0.64 o 
   4   2   6       68.58       64.93      1.13 o 
   5   2   6        0.16        0.23      0.23 o 
   6   2   6        0.38        0.21      0.25 o 
   7   2   6        0.01       -0.43      0.35 o 
  -8   3   6       16.62       17.91      0.58 o 
  -7   3   6        0.02        0.23      0.17 o 
  -6   3   6       17.09       17.51      0.54 o 
  -5   3   6      162.68      158.11      2.48 o 
  -4   3   6        1.63        1.54      0.22 o 
  -2   3   6        1.02        0.40      0.11 o 
  -1   3   6       43.43       42.14      0.53 o 
   0   3   6        1.58        0.12      0.06 o 
   1   3   6      651.85      655.47      5.31 o 
   2   3   6      134.81      120.75      1.33 o 
   3   3   6      117.97      120.60      1.55 o 
   4   3   6      172.63      170.63      2.09 o 
   5   3   6        2.95        3.15      0.32 o 
   6   3   6       11.78       13.08      0.74 o 
  -8   4   6       10.84       10.73      0.53 o 
  -7   4   6       40.00       40.42      1.04 o 
  -6   4   6        0.11        0.08      0.17 o 
  -5   4   6       62.26       56.03      1.15 o 
  -4   4   6      728.72      715.08      9.88 o 
  -3   4   6       70.98       72.82      1.37 o 
  -2   4   6      123.67      127.79      1.54 o 
  -1   4   6      310.73      306.82      2.73 o 
   0   4   6      118.96      113.81      1.19 o 
   1   4   6       35.24       31.08      0.45 o 
   2   4   6        0.01        0.51      0.26 o 
   3   4   6       15.17       17.03      0.51 o 
   4   4   6       10.01        9.06      0.41 o 
   5   4   6        4.26        4.65      0.39 o 
   6   4   6        6.32        5.71      0.56 o 
  -8   5   6        4.39        5.18      0.43 o 
  -7   5   6        0.22       -0.11      0.27 o 
  -6   5   6        1.92        2.21      0.23 o 
  -5   5   6       60.72       59.23      1.18 o 
  -4   5   6       65.20       66.86      1.34 o 
  -3   5   6       39.62       37.74      0.74 o 
  -2   5   6       56.56       52.10      0.81 o 
  -1   5   6      122.77      123.43      1.37 o 
   0   5   6      553.53      565.78      4.95 o 
   1   5   6      316.57      309.00      3.03 o 
   2   5   6        6.83        6.71      0.29 o 
   3   5   6        2.96        2.88      0.26 o 
   4   5   6        0.06        0.10      0.19 o 
   5   5   6        4.33        3.78      0.38 o 
   6   5   6        0.10       -0.12      0.28 o 
  -7   6   6        9.65        8.58      1.22 o 
  -6   6   6       10.10       10.05      0.52 o 
  -5   6   6       23.26       23.15      0.71 o 
  -4   6   6       85.37       73.25      1.80 o 
  -3   6   6      171.05      171.05      2.34 o 
  -2   6   6       13.84       11.89      0.38 o 
  -1   6   6        7.10        6.04      0.31 o 
   0   6   6        2.45        2.88      0.20 o 
   1   6   6      101.66      102.52      1.31 o 
   2   6   6       14.99       15.03      0.42 o 
   3   6   6        3.20        2.21      0.26 o 
   4   6   6        5.42        4.82      0.35 o 
   5   6   6        1.57        2.36      0.32 o 
  -7   7   6        0.07        0.31      0.29 o 
  -6   7   6        3.29        2.83      0.33 o 
  -5   7   6        4.49        3.62      0.38 o 
  -4   7   6       28.09       24.41      0.81 o 
  -3   7   6       40.89       34.06      0.89 o 
  -2   7   6        0.42        1.15      0.19 o 
  -1   7   6       10.91       12.91      0.43 o 
   0   7   6       16.61       15.71      0.63 o 
   1   7   6       16.57       16.33      0.50 o 
   2   7   6        0.03       -0.15      0.16 o 
   3   7   6        3.23        2.32      0.36 o 
   4   7   6        6.85        5.55      0.44 o 
  -6   8   6       42.71       42.09      1.48 o 
  -5   8   6        0.85        0.58      0.27 o 
  -4   8   6       33.62       35.79      1.05 o 
  -3   8   6        3.33        4.20      0.35 o 
  -2   8   6       32.64       31.24      0.76 o 
  -1   8   6       19.39       20.26      1.13 o 
   0   8   6        0.78        0.43      0.18 o 
   1   8   6       16.27       18.00      0.47 o 
   2   8   6       15.53       16.82      0.67 o 
   3   8   6       13.51       13.41      0.67 o 
   4   8   6        0.86        1.52      0.39 o 
  -6   9   6        0.34        0.31      0.38 o 
  -5   9   6       12.30       11.19      0.70 o 
  -4   9   6       34.12       37.00      1.14 o 
  -3   9   6        4.05        4.20      0.33 o 
  -2   9   6       39.06       40.87      0.86 o 
  -1   9   6       27.72       31.82      0.91 o 
   0   9   6        6.76        7.99      0.43 o 
   1   9   6       13.67       16.59      0.47 o 
   2   9   6        0.04        0.19      0.31 o 
   3   9   6       14.66       17.01      0.82 o 
  -5  10   6       15.57       18.30      1.07 o 
  -4  10   6        0.41        0.75      0.28 o 
  -3  10   6        1.15        0.40      0.23 o 
  -2  10   6        0.00       -0.07      0.23 o 
  -1  10   6        2.00        1.75      0.36 o 
   0  10   6        0.34        0.40      0.29 o 
   1  10   6        2.37        2.13      0.39 o 
   2  10   6       13.92       17.17      0.83 o 
  -3  11   6        2.47        1.24      0.29 o 
  -2  11   6       74.89       80.84      3.03 o 
  -1  11   6        0.36        0.71      0.34 o 
   0  11   6        0.80       -0.14      0.63 o 
  -2 -13   7        2.76        2.66      0.43 o 
  -1 -13   7        9.73       12.25      0.89 o 
   0 -13   7        0.92        1.27      0.34 o 
   1 -13   7        3.04        3.55      0.48 o 
   2 -13   7        0.00       -0.17      0.26 o 
   3 -13   7        0.69        0.78      0.26 o 
  -3 -12   7        2.62        1.53      0.43 o 
  -2 -12   7       17.71       21.10      0.86 o 
  -1 -12   7        0.02       -0.37      0.19 o 
   0 -12   7       19.19       20.59      1.11 o 
   1 -12   7        4.46        4.49      0.42 o 
   2 -12   7       22.26       22.48      0.64 o 
   3 -12   7       21.55       20.66      0.63 o 
   4 -12   7        1.41        1.33      0.31 o 
  -4 -11   7        0.38        0.66      0.40 o 
  -3 -11   7        4.31        3.60      0.70 o 
  -2 -11   7        1.34        1.52      0.61 o 
  -1 -11   7        0.00       -0.23      0.17 o 
   0 -11   7        0.87        0.53      0.22 o 
   1 -11   7        5.81        4.85      0.42 o 
   2 -11   7       47.81       49.04      0.93 o 
   3 -11   7        7.91        7.98      0.42 o 
   4 -11   7        1.86        1.47      0.31 o 
   5 -11   7        3.82        3.06      0.43 o 
  -5 -10   7        6.22        6.01      0.37 o 
  -4 -10   7        6.52        6.44      0.36 o 
  -3 -10   7        7.13        6.01      0.53 o 
  -2 -10   7       14.42       16.15      0.54 o 
  -1 -10   7       27.06       27.15      0.60 o 
   0 -10   7       23.87       26.11      0.61 o 
   1 -10   7      101.57       95.91      1.39 o 
   2 -10   7        0.06        0.45      0.18 o 
   3 -10   7       96.29       95.06      1.39 o 
   4 -10   7        7.92        7.74      0.61 o 
   5 -10   7        2.03        1.09      0.34 o 
   6 -10   7       11.48       11.39      1.59 o 
  -6  -9   7        0.30        0.54      0.24 o 
  -5  -9   7       24.83       26.31      0.68 o 
  -4  -9   7        5.72        4.89      0.31 o 
  -3  -9   7        0.06       -0.32      0.16 o 
  -2  -9   7       29.92       23.90      0.55 o 
  -1  -9   7        0.00        0.55      0.19 o 
   0  -9   7       55.26       50.57      0.73 o 
   1  -9   7       80.89       83.77      1.23 o 
   2  -9   7      115.10      110.88      1.51 o 
   3  -9   7       13.03       13.11      0.43 o 
   4  -9   7       60.55       61.38      1.42 o 
   5  -9   7       10.69       10.34      0.63 o 
   6  -9   7        0.28       -0.08      0.26 o 
  -6  -8   7        0.26        0.28      0.25 o 
  -5  -8   7        5.48        4.95      0.34 o 
  -4  -8   7       11.48       10.65      0.40 o 
  -3  -8   7        7.48        5.00      0.28 o 
  -2  -8   7      140.94      133.26      1.37 o 
  -1  -8   7        0.88        1.35      0.14 o 
   0  -8   7        0.13        0.11      0.13 o 
   1  -8   7      351.11      344.89      3.36 o 
   2  -8   7      293.24      298.68      3.32 o 
   3  -8   7      212.94      207.89      2.77 o 
   4  -8   7        0.01       -0.03      0.21 o 
   5  -8   7        2.87        2.90      0.36 o 
   6  -8   7       19.90       17.24      0.70 o 
  -7  -7   7        0.00       -0.45      0.23 o 
  -6  -7   7        0.02       -0.13      0.20 o 
  -5  -7   7       17.80       19.28      0.53 o 
  -4  -7   7        8.89        8.85      0.35 o 
  -3  -7   7        1.56        1.64      0.19 o 
  -2  -7   7       10.54       10.91      0.29 o 
  -1  -7   7      137.22      137.73      1.19 o 
   0  -7   7       93.85      104.91      1.05 o 
   1  -7   7        5.89        4.57      0.21 o 
   2  -7   7      913.44      873.53      8.83 o 
   3  -7   7       17.19       14.04      0.48 o 
   4  -7   7       21.75       26.26      0.80 o 
   5  -7   7       43.63       42.45      1.05 o 
   6  -7   7       11.67       11.93      0.78 o 
   7  -7   7       11.60       11.08      1.09 o 
  -7  -6   7        3.19        2.18      0.35 o 
  -6  -6   7        0.42        0.23      0.21 o 
  -5  -6   7       11.70       10.07      0.48 o 
  -4  -6   7        5.05        4.89      0.29 o 
  -3  -6   7       37.77       40.55      0.63 o 
  -2  -6   7       82.13       87.30      0.91 o 
  -1  -6   7        0.01        0.01      0.06 o 
   0  -6   7        4.71        3.57      0.16 o 
   1  -6   7        0.83        2.27      0.12 o 
   2  -6   7      108.29      109.08      1.38 o 
   3  -6   7       23.00       26.49      0.62 o 
   4  -6   7       59.46       49.21      1.17 o 
   5  -6   7       14.01       13.47      0.56 o 
   6  -6   7       34.76       31.78      1.10 o 
   7  -6   7       46.60       54.83      1.57 o 
  -7  -5   7        7.31        8.40      0.46 o 
  -6  -5   7        0.00       -0.28      0.19 o 
  -5  -5   7        8.61        6.83      0.38 o 
  -4  -5   7      172.59      176.14      1.97 o 
  -3  -5   7        6.20        8.27      0.29 o 
  -2  -5   7      477.69      516.54      4.02 o 
  -1  -5   7       17.14       21.28      0.32 o 
   0  -5   7      268.72      277.98      2.24 o 
   1  -5   7      713.84      751.69      5.94 o 
   2  -5   7      154.50      157.13      1.82 o 
   3  -5   7      261.05      255.46      2.85 o 
   4  -5   7       23.21       22.85      0.69 o 
   5  -5   7       28.85       26.59      0.94 o 
   6  -5   7       51.80       56.54      1.51 o 
   7  -5   7       21.29       25.90      1.01 o 
  -8  -4   7        3.81        3.76      0.51 o 
  -7  -4   7        5.86        4.85      0.36 o 
  -6  -4   7        0.07       -0.29      0.24 o 
  -5  -4   7       15.74       16.13      0.48 o 
  -4  -4   7       10.43        9.97      0.39 o 
  -3  -4   7       65.84       56.37      0.71 o 
  -2  -4   7       18.41       17.02      0.31 o 
  -1  -4   7       86.46       94.73      0.88 o 
   0  -4   7       93.39       89.53      0.90 o 
   1  -4   7      520.68      557.11      4.21 o 
   2  -4   7       33.88       31.36      0.61 o 
   3  -4   7       23.14       20.47      0.44 o 
   4  -4   7       17.67       11.66      0.58 o 
   5  -4   7       29.94       32.73      1.03 o 
   6  -4   7        6.86        6.89      0.55 o 
   7  -4   7        0.32        0.00      0.29 o 
  -8  -3   7        7.68        8.21      0.51 o 
  -7  -3   7        0.21        0.29      0.20 o 
  -6  -3   7        2.63        3.26      0.27 o 
  -5  -3   7       19.27       19.66      0.50 o 
  -4  -3   7        3.42        0.45      0.23 o 
  -3  -3   7       76.76       89.86      1.03 o 
  -2  -3   7     1243.13     1394.00     12.83 o 
  -1  -3   7        0.12        0.03      0.06 o 
   0  -3   7      145.98      155.79      1.40 o 
   1  -3   7       16.18       15.32      0.27 o 
   2  -3   7       23.17       24.11      0.41 o 
   3  -3   7      119.46      117.25      1.40 o 
   4  -3   7       15.76       14.21      0.55 o 
   5  -3   7       15.63       12.59      0.56 o 
   6  -3   7       11.15       11.33      0.64 o 
   7  -3   7       15.02       15.19      0.77 o 
  -8  -2   7       14.31       16.03      0.53 o 
  -7  -2   7       43.21       40.99      0.80 o 
  -6  -2   7        1.34        2.22      0.22 o 
  -5  -2   7      134.39      115.47      1.71 o 
  -4  -2   7        0.26        0.07      0.06 o 
  -3  -2   7        1.41        0.60      0.11 o 
  -2  -2   7      696.79      708.56      7.23 o 
  -1  -2   7      402.76      410.11      3.16 o 
   0  -2   7      100.11       91.13      0.78 o 
   1  -2   7       79.68       79.27      0.73 o 
   2  -2   7      230.21      227.60      2.47 o 
   3  -2   7       88.30       87.89      1.12 o 
   4  -2   7        0.43        0.43      0.19 o 
   5  -2   7       37.02       37.22      1.53 o 
   6  -2   7        9.81        8.23      0.52 o 
   7  -2   7       13.23       12.74      0.72 o 
  -8  -1   7        4.24        3.64      0.28 o 
  -7  -1   7       16.65       17.74      0.49 o 
  -6  -1   7      105.88       95.58      1.32 o 
  -5  -1   7       19.69       16.13      0.42 o 
  -4  -1   7        1.39        0.90      0.15 o 
  -3  -1   7       81.78       92.57      1.14 o 
  -2  -1   7       33.12       36.07      0.59 o 
  -1  -1   7      119.17      118.67      1.09 o 
   0  -1   7      207.00      235.78      1.89 o 
   1  -1   7       17.37       18.27      0.27 o 
   2  -1   7       11.51       13.91      0.33 o 
   3  -1   7       69.13       65.81      0.91 o 
   4  -1   7        1.28        1.55      0.25 o 
   5  -1   7        1.66        1.72      0.28 o 
   6  -1   7        6.60        7.32      0.54 o 
   7  -1   7        0.00        0.21      0.27 o 
  -8   0   7        0.00       -0.28      0.22 o 
  -7   0   7        1.20        2.27      0.26 o 
  -6   0   7        5.13        4.28      0.36 o 
  -5   0   7       88.87       97.44      1.31 o 
  -4   0   7        0.01        0.28      0.18 o 
  -3   0   7       26.14       39.67      0.84 o 
  -2   0   7      480.12      505.59      5.22 o 
  -1   0   7      115.65      127.01      1.30 o 
   0   0   7      417.16      404.80      4.21 o 
   1   0   7       85.81       73.62      0.70 o 
   2   0   7       76.18       69.06      0.84 o 
   3   0   7      107.72       96.15      1.24 o 
   4   0   7        8.08        7.27      0.36 o 
   5   0   7       26.51       27.99      0.85 o 
   6   0   7        0.89        0.64      0.31 o 
   7   0   7       16.96       18.94      0.82 o 
  -8   1   7        0.06        0.23      0.45 o 
  -7   1   7       69.05       67.24      1.29 o 
  -6   1   7       18.56       21.29      0.89 o 
  -5   1   7       44.82       39.32      0.90 o 
  -4   1   7        0.67        1.16      0.20 o 
  -3   1   7       71.40       69.45      1.62 o 
  -2   1   7       32.95       22.66      0.43 o 
  -1   1   7      134.99      161.68      1.53 o 
   0   1   7      331.52      369.00      4.30 o 
   1   1   7       62.36       56.76      0.59 o 
   2   1   7      118.90      116.42      1.16 o 
   3   1   7        7.38        9.59      0.35 o 
   4   1   7        3.92        3.27      0.25 o 
   5   1   7       40.29       37.06      1.03 o 
   6   1   7        0.26        0.28      0.25 o 
   7   1   7        4.89        4.57      0.64 o 
  -8   2   7        3.86        4.12      0.32 o 
  -7   2   7        1.15        0.53      0.25 o 
  -6   2   7       21.28       22.80      0.64 o 
  -5   2   7       79.46       78.09      1.42 o 
  -4   2   7       24.58       25.80      0.85 o 
  -3   2   7        1.63        0.25      0.40 o 
  -2   2   7       48.60       35.57      0.57 o 
  -1   2   7      342.64      359.47      3.20 o 
   0   2   7       25.68       33.31      0.47 o 
   1   2   7       22.98       29.74      0.44 o 
   2   2   7      397.85      399.44      4.09 o 
   3   2   7      102.70       98.65      1.32 o 
   4   2   7       39.49       35.94      0.83 o 
   5   2   7        0.58        0.91      0.31 o 
   6   2   7       23.25       23.46      0.89 o 
  -8   3   7        1.19        1.39      0.27 o 
  -7   3   7       54.57       55.36      1.14 o 
  -6   3   7        0.68        0.39      0.32 o 
  -5   3   7      108.78      110.37      1.90 o 
  -4   3   7       73.19       72.80      1.37 o 
  -3   3   7       41.81       35.61      0.67 o 
  -2   3   7      322.44      330.55      3.56 o 
  -1   3   7      420.79      395.94      3.79 o 
   0   3   7      296.11      297.39      2.73 o 
   1   3   7      164.23      169.49      1.66 o 
   2   3   7        0.09        0.09      0.12 o 
   3   3   7      299.96      274.21      3.10 o 
   4   3   7        1.22        1.13      0.21 o 
   5   3   7       13.05       15.46      0.62 o 
   6   3   7       44.63       43.00      1.50 o 
  -8   4   7        7.11        7.98      0.51 o 
  -7   4   7        9.67       11.20      0.57 o 
  -6   4   7        1.57        1.42      0.20 o 
  -5   4   7       24.65       26.48      0.76 o 
  -4   4   7      116.11      107.28      1.90 o 
  -3   4   7       81.34       80.55      1.24 o 
  -2   4   7       10.24        9.62      0.34 o 
  -1   4   7       17.71       20.07      0.47 o 
   0   4   7       92.33       91.28      1.10 o 
   1   4   7      138.69      139.86      1.41 o 
   2   4   7      131.57      122.80      1.41 o 
   3   4   7        7.59        6.70      0.37 o 
   4   4   7        5.90        6.70      0.37 o 
   5   4   7        2.80        1.95      0.32 o 
   6   4   7       11.52       13.15      0.68 o 
  -7   5   7       12.88       16.11      0.72 o 
  -6   5   7       14.17       14.23      0.52 o 
  -5   5   7      120.72      119.30      2.52 o 
  -4   5   7        0.14        0.55      0.25 o 
  -3   5   7      403.40      395.03      4.86 o 
  -2   5   7       30.16       28.51      0.59 o 
  -1   5   7      242.71      240.02      2.45 o 
   0   5   7      176.87      181.67      1.79 o 
   1   5   7      162.86      166.14      1.92 o 
   2   5   7       19.30       18.97      0.44 o 
   3   5   7        1.29        0.58      0.20 o 
   4   5   7       18.73       17.73      0.57 o 
   5   5   7       29.26       31.02      0.78 o 
  -7   6   7       26.65       27.05      0.99 o 
  -6   6   7        0.00       -0.02      0.20 o 
  -5   6   7       16.19       16.62      0.63 o 
  -4   6   7       40.13       41.96      1.30 o 
  -3   6   7       24.65       20.02      0.61 o 
  -2   6   7       28.01       30.77      0.63 o 
  -1   6   7       90.02       88.37      1.39 o 
   0   6   7      144.45      146.28      1.73 o 
   1   6   7       22.00       23.73      0.52 o 
   2   6   7       13.47       12.06      0.43 o 
   3   6   7        4.95        3.93      0.40 o 
   4   6   7        7.23        6.37      0.41 o 
   5   6   7        9.02        9.44      0.54 o 
  -7   7   7        0.14       -0.25      0.49 o 
  -6   7   7        6.09        6.54      0.64 o 
  -5   7   7       16.70       17.22      0.90 o 
  -4   7   7       14.63        9.98      0.73 o 
  -3   7   7        0.54        0.79      0.26 o 
  -2   7   7       25.84       26.47      0.61 o 
  -1   7   7       49.59       49.47      0.89 o 
   0   7   7       12.21       12.47      0.53 o 
   1   7   7       11.33       10.28      0.37 o 
   2   7   7        3.34        2.68      0.27 o 
   3   7   7        3.58        3.83      0.44 o 
   4   7   7        0.00       -0.05      0.36 o 
  -6   8   7        4.47        4.16      0.44 o 
  -5   8   7        3.93        5.41      0.49 o 
  -4   8   7       51.83       55.60      1.40 o 
  -3   8   7       14.70       15.00      0.54 o 
  -2   8   7       15.82       16.37      0.58 o 
  -1   8   7       15.76       15.65      0.60 o 
   0   8   7       18.86       18.79      0.67 o 
   1   8   7        2.63        3.26      0.26 o 
   2   8   7        0.10        0.20      0.29 o 
   3   8   7       16.96       20.05      0.80 o 
  -5   9   7        5.81        5.39      0.54 o 
  -4   9   7        4.81        5.28      0.43 o 
  -3   9   7        7.93        8.42      0.44 o 
  -2   9   7       29.52       35.52      1.17 o 
  -1   9   7        0.60        0.48      0.30 o 
   0   9   7        1.09        1.16      0.32 o 
   1   9   7        1.26        1.10      0.41 o 
   2   9   7        0.28       -0.06      0.47 o 
  -4  10   7        6.61        6.42      0.49 o 
  -3  10   7        4.37        5.08      0.40 o 
  -2  10   7       19.03       22.50      0.82 o 
  -1  10   7       18.76       20.46      1.53 o 
   0  10   7        0.90        0.32      0.47 o 
   1  10   7       10.91       13.13      0.68 o 
  -2 -13   8        4.52        4.53      0.51 o 
  -1 -13   8        1.73        2.84      0.40 o 
   0 -13   8        0.63        0.74      0.66 o 
   1 -13   8       10.91       11.68      0.98 o 
   2 -13   8        0.54        0.60      0.42 o 
   3 -13   8       19.25       18.93      0.64 o 
  -3 -12   8        0.22        0.11      0.36 o 
  -2 -12   8        1.24        0.92      0.37 o 
  -1 -12   8        0.00       -0.30      0.19 o 
   0 -12   8        8.98       11.45      1.90 o 
   1 -12   8       48.76       49.72      1.35 o 
   2 -12   8        1.70        2.32      0.39 o 
   3 -12   8        3.16        3.77      0.38 o 
   4 -12   8        0.07       -0.16      0.23 o 
  -4 -11   8        2.58        2.56      0.48 o 
  -3 -11   8        0.07       -0.05      0.60 o 
  -2 -11   8        0.18        0.35      0.32 o 
  -1 -11   8        2.23        1.59      0.23 o 
   0 -11   8       24.07       26.60      0.70 o 
   1 -11   8      106.80      100.31      1.86 o 
   2 -11   8       10.84        9.23      0.45 o 
   3 -11   8        0.79        0.69      0.23 o 
   4 -11   8       67.55       73.24      1.42 o 
   5 -11   8        2.48        1.73      0.38 o 
  -5 -10   8        8.83        9.41      0.44 o 
  -4 -10   8        3.44        3.08      0.29 o 
  -3 -10   8        4.16        3.88      0.64 o 
  -2 -10   8       27.92       28.26      0.71 o 
  -1 -10   8       13.88       14.91      0.45 o 
   0 -10   8       61.23       62.59      0.98 o 
   1 -10   8        1.89        1.26      0.23 o 
   2 -10   8       18.62       18.26      0.69 o 
   3 -10   8       15.77       15.92      0.76 o 
   4 -10   8        2.39        2.26      0.32 o 
   5 -10   8       97.11      100.62      2.07 o 
  -6  -9   8        0.33        0.04      0.23 o 
  -5  -9   8        0.00       -0.10      0.21 o 
  -4  -9   8        1.03        0.67      0.20 o 
  -3  -9   8        0.66        0.74      0.20 o 
  -2  -9   8        2.57        3.03      0.21 o 
  -1  -9   8        5.02        4.69      0.28 o 
   0  -9   8       41.34       43.34      0.71 o 
   1  -9   8      127.75      123.33      1.64 o 
   2  -9   8       43.09       42.51      0.87 o 
   3  -9   8        3.57        3.18      0.26 o 
   4  -9   8        5.07        5.98      0.50 o 
   5  -9   8        1.13        0.86      0.33 o 
   6  -9   8       14.57       15.11      0.70 o 
  -6  -8   8        0.00        0.13      0.26 o 
  -5  -8   8       15.94       16.08      0.61 o 
  -4  -8   8        1.43        1.13      0.20 o 
  -3  -8   8       32.82       32.94      0.61 o 
  -2  -8   8        8.26        8.57      0.28 o 
  -1  -8   8       41.58       41.39      0.62 o 
   0  -8   8        5.40        4.37      0.24 o 
   1  -8   8       37.63       40.82      0.63 o 
   2  -8   8       69.35       62.48      0.99 o 
   3  -8   8       71.24       74.63      1.12 o 
   4  -8   8        1.15        1.93      0.33 o 
   5  -8   8       46.95       47.83      1.83 o 
   6  -8   8       26.85       21.93      1.01 o 
  -7  -7   8        0.07       -0.13      0.33 o 
  -6  -7   8        3.52        3.62      0.36 o 
  -5  -7   8       14.67       12.76      0.51 o 
  -4  -7   8       13.57       12.75      0.49 o 
  -3  -7   8       21.36       20.43      0.48 o 
  -2  -7   8       63.21       56.35      0.69 o 
  -1  -7   8        0.23        0.01      0.10 o 
   0  -7   8       14.82       15.91      0.31 o 
   1  -7   8       14.75       18.11      0.39 o 
   2  -7   8       24.17       24.40      0.56 o 
   3  -7   8        5.26        5.22      0.29 o 
   4  -7   8       10.60       11.13      1.10 o 
   5  -7   8       25.67       24.07      0.80 o 
   6  -7   8        2.28        2.13      0.96 o 
  -7  -6   8        0.14        0.16      0.25 o 
  -6  -6   8        2.65        1.98      0.29 o 
  -5  -6   8        1.82        1.26      0.24 o 
  -4  -6   8       14.16       11.44      0.40 o 
  -3  -6   8        5.93        5.98      0.28 o 
  -2  -6   8       29.60       29.56      0.53 o 
  -1  -6   8        7.66        6.95      0.28 o 
   0  -6   8        0.05        0.15      0.07 o 
   1  -6   8      238.60      254.56      2.17 o 
   2  -6   8       75.93       79.90      1.11 o 
   3  -6   8       97.07       92.94      1.43 o 
   4  -6   8        7.49        4.26      0.38 o 
   5  -6   8       13.56       14.18      0.74 o 
   6  -6   8       18.29       20.23      0.91 o 
   7  -6   8        1.25        0.07      0.52 o 
  -7  -5   8       21.85       20.81      0.67 o 
  -6  -5   8        6.53        5.06      0.63 o 
  -5  -5   8        0.72        0.12      0.19 o 
  -4  -5   8      286.99      285.48      3.00 o 
  -3  -5   8      103.34       99.48      1.13 o 
  -2  -5   8       81.34       71.43      0.86 o 
  -1  -5   8       60.63       60.89      1.27 o 
   0  -5   8        5.40        4.89      0.18 o 
   1  -5   8        4.14        3.67      0.16 o 
   2  -5   8       35.88       32.52      0.53 o 
   3  -5   8       35.35       33.80      0.56 o 
   4  -5   8        1.51        2.35      0.30 o 
   5  -5   8       63.54       68.76      4.15 o 
   6  -5   8       37.10       35.84      1.20 o 
   7  -5   8       12.65       15.40      1.18 o 
  -8  -4   8        1.40        1.50      0.41 o 
  -7  -4   8        3.74        3.90      0.34 o 
  -6  -4   8        4.91        4.16      0.32 o 
  -5  -4   8       27.32       26.67      0.63 o 
  -4  -4   8      155.27      158.79      2.04 o 
  -3  -4   8      828.27      861.92      7.49 o 
  -2  -4   8      205.79      198.25      2.26 o 
  -1  -4   8       42.26       47.30      0.49 o 
   0  -4   8      235.15      248.20      1.91 o 
   1  -4   8      388.73      414.89      3.21 o 
   2  -4   8       57.19       63.26      0.82 o 
   3  -4   8      129.09      128.31      1.44 o 
   4  -4   8       42.45       34.81      0.89 o 
   5  -4   8        1.30        1.43      0.33 o 
   6  -4   8        3.00        3.33      0.44 o 
   7  -4   8        4.03        4.71      0.53 o 
  -8  -3   8       10.50       11.31      0.51 o 
  -7  -3   8        9.47       10.33      0.45 o 
  -6  -3   8       32.80       33.40      0.71 o 
  -5  -3   8       33.75       38.07      0.75 o 
  -4  -3   8       21.81       19.83      0.68 o 
  -3  -3   8       42.48       38.44      0.63 o 
  -2  -3   8      125.34      118.02      1.22 o 
  -1  -3   8      199.77      189.48      1.57 o 
   0  -3   8      492.75      516.59      3.99 o 
   1  -3   8       60.20       72.74      0.70 o 
   2  -3   8      620.70      616.41      5.80 o 
   3  -3   8      442.62      440.91      4.61 o 
   4  -3   8        1.95        1.85      0.27 o 
   5  -3   8       21.95       24.88      1.22 o 
   6  -3   8       47.54       47.57      1.39 o 
   7  -3   8       10.48        9.81      0.71 o 
  -8  -2   8        1.08        0.59      0.23 o 
  -7  -2   8        0.02       -0.25      0.18 o 
  -6  -2   8       35.65       36.85      0.73 o 
  -5  -2   8       19.67       20.59      0.51 o 
  -4  -2   8       19.85       15.72      0.49 o 
  -3  -2   8      131.48      145.88      1.84 o 
  -2  -2   8      189.35      181.90      2.05 o 
  -1  -2   8       37.26       35.18      0.41 o 
   0  -2   8       55.39       64.28      0.63 o 
   1  -2   8       75.02       69.90      0.68 o 
   2  -2   8      385.81      375.26      3.94 o 
   3  -2   8      368.41      373.26      3.96 o 
   4  -2   8       14.32       15.98      0.48 o 
   5  -2   8       47.26       47.98      1.16 o 
   6  -2   8       22.30       24.17      0.83 o 
   7  -2   8        3.45        4.42      0.75 o 
  -8  -1   8        5.74        4.75      0.60 o 
  -7  -1   8       28.44       30.10      0.90 o 
  -6  -1   8       13.20       12.93      0.53 o 
  -5  -1   8       15.16       18.68      0.92 o 
  -4  -1   8       71.06       66.82      1.59 o 
  -3  -1   8        3.03        3.61      0.81 o 
  -2  -1   8      130.58      138.43      1.76 o 
  -1  -1   8      281.35      312.45      2.46 o 
   0  -1   8      830.69      872.54      8.01 o 
   1  -1   8        0.23        0.27      0.10 o 
   2  -1   8        3.16        2.07      0.18 o 
   3  -1   8      156.11      159.58      1.89 o 
   4  -1   8        7.75        6.17      0.35 o 
   5  -1   8      118.29      117.84      2.16 o 
   6  -1   8       14.74       14.24      0.68 o 
   7  -1   8        0.17       -0.09      0.37 o 
  -8   0   8        8.24        9.63      0.51 o 
  -7   0   8       61.30       53.97      1.17 o 
  -6   0   8       37.80       43.80      0.99 o 
  -5   0   8       45.06       39.11      0.97 o 
  -4   0   8      171.27      168.80      3.37 o 
  -3   0   8       67.39       70.48      1.48 o 
  -2   0   8      521.09      546.06      5.67 o 
  -1   0   8       74.76       74.56      0.78 o 
   0   0   8      716.56      754.78      6.33 o 
   1   0   8       48.11       44.45      0.47 o 
   2   0   8       50.11       48.60      0.63 o 
   3   0   8      638.58      618.43      5.79 o 
   4   0   8      149.85      149.63      2.12 o 
   5   0   8       16.76       17.67      0.72 o 
   6   0   8        3.34        2.98      0.62 o 
  -8   1   8        0.24        0.12      0.23 o 
  -7   1   8        2.62        2.68      0.31 o 
  -6   1   8       40.35       36.93      0.89 o 
  -5   1   8        7.07        6.30      0.38 o 
  -4   1   8        1.14        1.46      0.23 o 
  -3   1   8       80.09       90.90      1.76 o 
  -2   1   8        3.64        1.77      0.22 o 
  -1   1   8       37.83       40.19      0.47 o 
   0   1   8       20.79       21.56      0.36 o 
   1   1   8       14.01       14.36      0.43 o 
   2   1   8        0.36        0.62      0.11 o 
   3   1   8       10.99       10.63      0.35 o 
   4   1   8        7.16        8.55      0.43 o 
   5   1   8        1.70        2.87      0.37 o 
   6   1   8        4.42        4.64      0.49 o 
  -8   2   8        1.13        1.82      0.28 o 
  -7   2   8       10.01        9.46      0.48 o 
  -6   2   8       22.48       25.06      0.72 o 
  -5   2   8       48.45       49.06      1.19 o 
  -4   2   8       57.98       57.40      1.18 o 
  -3   2   8        6.29        8.85      0.34 o 
  -2   2   8      300.13      299.30      3.25 o 
  -1   2   8        0.15       -0.05      0.09 o 
   0   2   8      415.09      419.93      3.50 o 
   1   2   8       57.62       57.48      0.84 o 
   2   2   8      100.20       93.15      1.10 o 
   3   2   8      152.26      141.31      1.79 o 
   4   2   8       22.70       25.08      1.22 o 
   5   2   8       15.60       14.57      0.57 o 
   6   2   8        8.87        8.89      0.66 o 
  -8   3   8        0.75        1.58      0.47 o 
  -7   3   8        5.63        6.20      0.42 o 
  -6   3   8        7.44        5.93      0.41 o 
  -5   3   8       61.21       63.86      1.35 o 
  -4   3   8        0.23        0.17      0.32 o 
  -3   3   8        0.23        0.33      0.16 o 
  -2   3   8        9.66        9.12      0.34 o 
  -1   3   8       20.21       15.63      0.30 o 
   0   3   8       38.02       36.33      0.52 o 
   1   3   8       83.04       82.34      0.93 o 
   2   3   8      115.59      116.18      1.34 o 
   3   3   8        2.67        2.14      0.24 o 
   4   3   8        0.37       -0.22      0.17 o 
   5   3   8        0.76        0.09      0.26 o 
   6   3   8        9.30       10.46      0.83 o 
  -7   4   8       36.99       41.07      1.18 o 
  -6   4   8       26.30       27.56      0.66 o 
  -5   4   8        0.37        1.02      0.27 o 
  -4   4   8       97.82       99.05      1.83 o 
  -3   4   8        0.07        0.36      0.18 o 
  -2   4   8      185.48      178.57      2.13 o 
  -1   4   8       21.68       21.57      0.43 o 
   0   4   8      122.85      117.87      1.26 o 
   1   4   8       26.74       26.37      0.49 o 
   2   4   8      151.93      138.99      1.58 o 
   3   4   8        6.70        5.62      0.35 o 
   4   4   8       38.19       40.05      0.84 o 
   5   4   8       21.93       23.45      0.67 o 
  -7   5   8        5.71        5.16      0.50 o 
  -6   5   8        6.50        7.90      0.44 o 
  -5   5   8       39.81       40.14      1.04 o 
  -4   5   8       37.34       32.86      1.87 o 
  -3   5   8      474.30      456.18      5.60 o 
  -2   5   8       37.38       36.63      0.70 o 
  -1   5   8       14.89       13.55      0.44 o 
   0   5   8      230.81      233.97      2.39 o 
   1   5   8        1.90        1.76      0.21 o 
   2   5   8       42.24       43.12      0.82 o 
   3   5   8       19.35       18.37      0.56 o 
   4   5   8       16.32       16.36      0.57 o 
   5   5   8        4.41        4.84      0.43 o 
  -7   6   8        0.07       -0.16      0.34 o 
  -6   6   8        0.00       -0.06      0.23 o 
  -5   6   8        0.69        0.61      0.30 o 
  -4   6   8       27.67       23.89      0.99 o 
  -3   6   8       29.95       27.72      0.95 o 
  -2   6   8        1.56        3.34      0.27 o 
  -1   6   8       60.06       58.92      0.99 o 
   0   6   8        3.60        2.80      0.22 o 
   1   6   8       25.67       25.36      0.55 o 
   2   6   8       36.79       37.85      1.04 o 
   3   6   8        1.19        1.19      0.35 o 
   4   6   8        2.77        4.24      0.47 o 
  -6   7   8       13.18       12.58      0.61 o 
  -5   7   8       13.61       15.15      0.68 o 
  -4   7   8       10.22       11.59      1.15 o 
  -3   7   8        2.61        1.30      0.25 o 
  -2   7   8       50.28       47.62      0.89 o 
  -1   7   8       11.75       10.10      0.58 o 
   0   7   8        1.31        1.49      0.23 o 
   1   7   8       67.86       71.86      1.06 o 
   2   7   8        4.70        5.37      0.50 o 
   3   7   8       20.06       18.80      0.78 o 
   4   7   8        3.90        4.21      0.75 o 
  -6   8   8        7.49        7.92      0.74 o 
  -5   8   8       48.48       53.78      1.39 o 
  -4   8   8        1.81        1.86      0.48 o 
  -3   8   8       34.48       35.00      1.11 o 
  -2   8   8        0.00        0.06      0.21 o 
  -1   8   8        1.44        1.16      0.28 o 
   0   8   8       30.93       32.71      0.73 o 
   1   8   8        1.69        2.48      0.25 o 
   2   8   8       20.15       22.24      0.81 o 
   3   8   8        1.66        1.70      0.48 o 
  -5   9   8        0.67        0.68      0.46 o 
  -4   9   8        1.81        1.19      0.29 o 
  -3   9   8        1.03        1.19      0.27 o 
  -2   9   8        0.82        0.68      0.30 o 
  -1   9   8        0.05       -0.26      0.26 o 
   0   9   8        0.33       -0.07      0.50 o 
   1   9   8        4.39        5.45      0.45 o 
   2   9   8        1.59        1.52      0.68 o 
  -3  10   8       27.03       29.41      1.33 o 
  -2  10   8        0.12       -0.22      0.41 o 
  -1  10   8        1.63        1.21      0.40 o 
   0  10   8       13.39       14.88      1.75 o 
  -2 -13   9        3.35        3.01      0.85 o 
  -1 -13   9        4.39        3.53      0.56 o 
   0 -13   9        0.30        0.48      0.32 o 
   1 -13   9        0.74        1.38      0.36 o 
   2 -13   9        0.04       -0.08      0.26 o 
  -3 -12   9        5.21        4.46      0.53 o 
  -2 -12   9        0.29        0.46      0.36 o 
  -1 -12   9        3.10        2.84      0.32 o 
   0 -12   9        1.34        2.12      0.39 o 
   1 -12   9        2.02        1.83      0.39 o 
   2 -12   9        8.58        8.98      0.51 o 
   3 -12   9        2.19        2.16      0.29 o 
   4 -12   9        3.73        3.27      0.38 o 
  -4 -11   9        0.01       -0.53      0.35 o 
  -3 -11   9       11.21       10.23      0.68 o 
  -2 -11   9        1.39        0.85      0.34 o 
  -1 -11   9        9.32       10.44      0.40 o 
   0 -11   9       29.32       30.50      0.76 o 
   1 -11   9       60.41       58.32      1.31 o 
   2 -11   9        0.05       -0.15      0.18 o 
   3 -11   9        2.55        2.99      0.30 o 
   4 -11   9       16.18       16.14      0.81 o 
  -5 -10   9        4.72        5.41      0.36 o 
  -4 -10   9        5.33        5.97      0.35 o 
  -3 -10   9        0.54        0.27      0.32 o 
  -2 -10   9        2.91        1.96      0.27 o 
  -1 -10   9        9.59        9.96      0.44 o 
   0 -10   9       20.87       21.54      0.57 o 
   1 -10   9       11.64       12.94      0.83 o 
   2 -10   9        8.06        6.79      0.38 o 
   3 -10   9       16.24       16.97      0.83 o 
   4 -10   9        0.23        0.18      0.23 o 
   5 -10   9        0.51        0.84      0.35 o 
  -6  -9   9        0.03       -0.10      0.22 o 
  -5  -9   9        1.81        1.26      0.26 o 
  -4  -9   9        2.14        2.61      0.26 o 
  -3  -9   9       52.09       52.45      0.82 o 
  -2  -9   9        2.10        1.60      0.21 o 
  -1  -9   9       13.69       11.39      0.43 o 
   0  -9   9       68.16       62.80      0.92 o 
   1  -9   9        0.28       -0.04      0.17 o 
   2  -9   9       27.73       27.18      0.89 o 
   3  -9   9        0.02       -0.21      0.17 o 
   4  -9   9       25.94       26.84      0.75 o 
   5  -9   9       45.03       46.22      1.26 o 
   6  -9   9        7.37        7.87      0.71 o 
  -6  -8   9        0.72        0.19      0.25 o 
  -5  -8   9        4.25        4.41      0.33 o 
  -4  -8   9       26.02       25.19      0.56 o 
  -3  -8   9      100.02      103.60      1.27 o 
  -2  -8   9        8.87        5.84      0.25 o 
  -1  -8   9      113.73       93.69      1.19 o 
   0  -8   9       58.64       67.48      0.89 o 
   1  -8   9       13.63       12.38      0.34 o 
   2  -8   9       62.59       63.13      1.01 o 
   3  -8   9        6.19        7.86      0.37 o 
   4  -8   9       25.76       24.95      0.69 o 
   5  -8   9       17.94       18.19      0.76 o 
   6  -8   9       18.61       20.47      1.01 o 
  -7  -7   9        7.40        7.48      0.74 o 
  -6  -7   9        0.00       -0.21      0.22 o 
  -5  -7   9        0.15        0.09      0.19 o 
  -4  -7   9        1.94        2.21      0.22 o 
  -3  -7   9       32.00       26.33      0.53 o 
  -2  -7   9        0.83        0.21      0.13 o 
  -1  -7   9       14.77       11.88      0.36 o 
   0  -7   9       70.89       72.04      0.80 o 
   1  -7   9       12.28       12.28      0.33 o 
   2  -7   9      103.41      101.12      1.38 o 
   3  -7   9       24.64       27.54      0.65 o 
   4  -7   9       41.72       41.32      1.09 o 
   5  -7   9        3.81        2.62      0.36 o 
   6  -7   9        1.20        2.04      0.44 o 
  -7  -6   9        7.90        7.35      0.48 o 
  -6  -6   9        2.34        2.16      0.30 o 
  -5  -6   9        6.23        7.23      0.42 o 
  -4  -6   9       43.64       41.60      1.02 o 
  -3  -6   9      597.48      598.47      5.37 o 
  -2  -6   9        0.07        0.07      0.17 o 
  -1  -6   9       34.50       34.16      0.52 o 
   0  -6   9      144.96      138.62      1.24 o 
   1  -6   9      193.53      201.37      1.78 o 
   2  -6   9       29.13       29.78      0.60 o 
   3  -6   9      540.20      519.70      5.45 o 
   4  -6   9       36.67       35.83      0.99 o 
   5  -6   9       18.47       18.39      0.97 o 
   6  -6   9       45.46       43.14      1.41 o 
  -7  -5   9        3.19        3.06      0.34 o 
  -6  -5   9        0.46        0.51      0.22 o 
  -5  -5   9        6.63        7.18      0.40 o 
  -4  -5   9       18.53       16.07      0.45 o 
  -3  -5   9      108.62      110.03      1.44 o 
  -2  -5   9        3.20        3.84      0.20 o 
  -1  -5   9       20.76       20.59      0.33 o 
   0  -5   9      177.99      192.45      1.74 o 
   1  -5   9        1.58        1.20      0.12 o 
   2  -5   9      132.08      132.65      1.51 o 
   3  -5   9       72.28       70.72      0.95 o 
   4  -5   9      106.06      102.73      2.12 o 
   5  -5   9        3.46        4.22      0.50 o 
   6  -5   9       21.55       25.31      1.03 o 
  -7  -4   9        1.20        1.33      0.26 o 
  -6  -4   9       30.72       29.33      0.71 o 
  -5  -4   9       17.48       18.32      0.53 o 
  -4  -4   9        6.58        4.81      0.28 o 
  -3  -4   9      286.46      298.21      3.30 o 
  -2  -4   9        7.33        5.23      0.27 o 
  -1  -4   9       52.35       56.96      0.61 o 
   0  -4   9        2.28        5.98      0.31 o 
   1  -4   9      106.93      109.28      1.05 o 
   2  -4   9      135.37      129.08      1.68 o 
   3  -4   9      131.36      132.17      1.51 o 
   4  -4   9        4.77        4.25      0.33 o 
   5  -4   9       89.74       94.32      4.43 o 
   6  -4   9       27.09       27.53      1.08 o 
  -8  -3   9        6.46        6.56      0.61 o 
  -7  -3   9        0.30        0.32      0.21 o 
  -6  -3   9       16.63       16.13      0.52 o 
  -5  -3   9        2.48        2.30      0.28 o 
  -4  -3   9        7.70        7.07      0.46 o 
  -3  -3   9       85.77       87.81      1.16 o 
  -2  -3   9       23.37       22.15      0.48 o 
  -1  -3   9       10.12        8.33      0.19 o 
   0  -3   9        9.80        8.60      0.23 o 
   1  -3   9       42.98       38.33      0.46 o 
   2  -3   9       89.54       94.07      1.14 o 
   3  -3   9        0.02        0.03      0.14 o 
   4  -3   9        1.64        1.30      0.21 o 
   5  -3   9       26.99       27.35      0.87 o 
   6  -3   9       52.52       55.72      1.60 o 
  -8  -2   9        7.16        9.64      0.55 o 
  -7  -2   9        0.23        0.21      0.24 o 
  -6  -2   9        3.45        2.81      0.32 o 
  -5  -2   9       56.89       58.26      1.39 o 
  -4  -2   9       38.26       43.57      1.02 o 
  -3  -2   9       20.93       20.32      0.47 o 
  -2  -2   9        2.77        1.22      0.16 o 
  -1  -2   9       42.50       48.20      0.53 o 
   0  -2   9       93.78       98.52      1.21 o 
   1  -2   9        0.30        0.65      0.10 o 
   2  -2   9      106.10       98.55      1.28 o 
   3  -2   9      540.34      544.23      5.67 o 
   4  -2   9       21.85       21.06      0.58 o 
   5  -2   9        9.03       10.31      0.75 o 
   6  -2   9        1.14        0.53      0.31 o 
  -8  -1   9        3.91        4.10      0.42 o 
  -7  -1   9        0.00        0.17      0.30 o 
  -6  -1   9       99.07       90.55      1.72 o 
  -5  -1   9        1.82        0.77      0.33 o 
  -4  -1   9      261.99      247.33      3.78 o 
  -3  -1   9       33.43       35.44      0.68 o 
  -2  -1   9       66.70       65.69      0.99 o 
  -1  -1   9       34.54       24.70      0.36 o 
   0  -1   9       50.03       50.03      0.64 o 
   1  -1   9      105.89       90.58      0.97 o 
   2  -1   9       54.39       56.91      0.77 o 
   3  -1   9      462.03      463.76      4.90 o 
   4  -1   9       23.37       24.37      0.64 o 
   5  -1   9       18.67       17.75      0.94 o 
   6  -1   9       32.80       35.39      1.32 o 
  -8   0   9        7.73        7.72      0.63 o 
  -7   0   9       10.96       12.14      0.74 o 
  -6   0   9        1.53        2.09      0.31 o 
  -5   0   9       32.29       27.89      0.99 o 
  -4   0   9       11.27        9.10      0.47 o 
  -3   0   9       63.41       60.88      1.00 o 
  -2   0   9        1.14        0.96      0.15 o 
  -1   0   9       50.27       52.24      0.61 o 
   0   0   9       64.81       83.33      1.00 o 
   1   0   9        6.79        6.67      0.21 o 
   2   0   9        3.12        3.15      0.17 o 
   3   0   9       22.83       21.32      0.52 o 
   4   0   9        0.55        0.52      0.18 o 
   5   0   9        0.05        0.09      0.32 o 
   6   0   9        2.82        1.71      0.37 o 
  -8   1   9        1.45        1.97      0.32 o 
  -7   1   9        7.10        5.92      0.43 o 
  -6   1   9       12.96       14.29      0.58 o 
  -5   1   9       65.70       59.60      1.25 o 
  -4   1   9       50.91       54.82      1.33 o 
  -3   1   9        2.58        2.48      0.23 o 
  -2   1   9        0.05        0.03      0.13 o 
  -1   1   9      152.90      146.21      1.79 o 
   0   1   9       18.50       18.43      0.35 o 
   1   1   9       22.66       26.94      0.48 o 
   2   1   9       35.89       39.62      0.60 o 
   3   1   9      156.14      144.96      1.65 o 
   4   1   9        8.32        9.57      0.36 o 
   5   1   9       11.24       12.71      0.56 o 
   6   1   9       12.71       11.28      0.96 o 
  -8   2   9        6.94        7.09      0.47 o 
  -7   2   9        0.00       -0.05      0.21 o 
  -6   2   9      106.77      100.65      1.85 o 
  -5   2   9       71.33       70.92      1.43 o 
  -4   2   9        6.21        5.40      0.89 o 
  -3   2   9       24.84       24.68      0.60 o 
  -2   2   9      352.72      355.66      3.86 o 
  -1   2   9        2.43        1.85      0.14 o 
   0   2   9      196.64      202.12      1.82 o 
   1   2   9        7.93        4.79      0.22 o 
   2   2   9        0.83        1.53      0.16 o 
   3   2   9       98.01       89.06      1.29 o 
   4   2   9        7.85        6.71      0.44 o 
   5   2   9       37.52       36.74      0.94 o 
   6   2   9        0.14       -0.10      0.33 o 
  -7   3   9        2.50        2.20      0.32 o 
  -6   3   9       18.94       17.95      0.78 o 
  -5   3   9        1.18        1.57      0.29 o 
  -4   3   9        1.61        1.84      0.28 o 
  -3   3   9        6.85        5.30      0.33 o 
  -2   3   9      187.63      189.15      2.24 o 
  -1   3   9      188.63      200.84      2.10 o 
   0   3   9      202.00      195.99      1.90 o 
   1   3   9        0.07        0.14      0.13 o 
   2   3   9       32.80       29.40      0.53 o 
   3   3   9       97.59       89.85      1.33 o 
   4   3   9       10.32        9.28      0.45 o 
   5   3   9        0.18       -0.02      0.26 o 
  -7   4   9        0.01        0.07      0.29 o 
  -6   4   9       17.69       18.34      1.43 o 
  -5   4   9       82.98       73.53      1.54 o 
  -4   4   9       50.67       52.28      1.23 o 
  -3   4   9        7.76        7.00      0.39 o 
  -2   4   9        1.58        1.65      0.23 o 
  -1   4   9        6.27        4.98      0.25 o 
   0   4   9      228.60      221.27      2.27 o 
   1   4   9        0.53        0.57      0.16 o 
   2   4   9       18.55       20.90      0.54 o 
   3   4   9        3.76        2.04      0.54 o 
   4   4   9       32.97       30.46      0.83 o 
   5   4   9        6.43        6.89      0.46 o 
  -7   5   9        0.27       -0.11      0.29 o 
  -6   5   9        2.15        1.26      0.51 o 
  -5   5   9        9.21        7.87      0.95 o 
  -4   5   9       86.03       83.43      1.73 o 
  -3   5   9       14.66       13.39      0.74 o 
  -2   5   9       15.25       18.73      0.51 o 
  -1   5   9       30.00       29.30      1.02 o 
   0   5   9        8.33        8.72      0.34 o 
   1   5   9        0.57        0.64      0.18 o 
   2   5   9       25.58       22.00      0.57 o 
   3   5   9        3.51        2.15      0.35 o 
   4   5   9        4.64        5.07      0.52 o 
  -6   6   9        3.19        4.07      0.41 o 
  -5   6   9        8.70        9.21      0.71 o 
  -4   6   9       26.10       24.45      1.05 o 
  -3   6   9        4.14        2.77      0.28 o 
  -2   6   9       53.39       56.89      0.99 o 
  -1   6   9        0.36        0.16      0.18 o 
   0   6   9       19.13       18.60      0.53 o 
   1   6   9       42.06       45.80      1.03 o 
   2   6   9       16.31       14.84      0.66 o 
   3   6   9        8.18        8.32      0.57 o 
   4   6   9        1.90        1.97      0.46 o 
  -6   7   9        9.80       10.47      1.38 o 
  -5   7   9       13.71       13.95      0.85 o 
  -4   7   9        2.40        2.99      0.57 o 
  -3   7   9       85.77       89.80      1.51 o 
  -2   7   9       20.22       22.59      0.62 o 
  -1   7   9        5.83        7.27      0.48 o 
   0   7   9       29.87       31.46      0.72 o 
   1   7   9        2.71        2.57      0.25 o 
   2   7   9       24.81       28.00      0.89 o 
   3   7   9        0.55        0.60      0.34 o 
  -5   8   9        3.68        3.73      0.59 o 
  -4   8   9        6.20        6.36      0.51 o 
  -3   8   9        0.34       -0.15      0.33 o 
  -2   8   9        0.96        1.58      0.29 o 
  -1   8   9        0.79        0.09      0.24 o 
   0   8   9        7.16        6.38      0.47 o 
   1   8   9       11.31       13.00      0.61 o 
   2   8   9        0.76        0.55      0.35 o 
  -4   9   9        5.09        5.28      0.45 o 
  -3   9   9       58.83       68.43      2.03 o 
  -2   9   9        4.73        5.34      1.01 o 
  -1   9   9        3.40        2.11      0.42 o 
   0   9   9       23.99       25.24      0.95 o 
   1   9   9        7.75        8.67      0.55 o 
  -2 -13  10        8.36        9.75      0.67 o 
  -1 -13  10        0.02        0.14      0.30 o 
   0 -13  10        2.78        4.22      0.48 o 
   1 -13  10        3.23        2.65      0.43 o 
   2 -13  10       10.22        8.99      0.60 o 
  -3 -12  10       11.39       13.69      0.78 o 
  -2 -12  10        1.03        0.45      0.35 o 
  -1 -12  10        0.98        0.69      0.31 o 
   0 -12  10       73.40       78.95      1.82 o 
   1 -12  10       19.13       22.49      2.02 o 
   2 -12  10       36.69       37.53      1.23 o 
   3 -12  10        3.25        3.50      0.34 o 
  -4 -11  10        0.12        0.10      0.45 o 
  -3 -11  10        0.03        0.12      0.34 o 
  -2 -11  10        6.44        7.35      0.64 o 
  -1 -11  10        8.59        9.98      0.40 o 
   0 -11  10        4.93        3.13      0.31 o 
   1 -11  10       59.92       61.04      1.36 o 
   2 -11  10        2.72        2.40      0.29 o 
   3 -11  10       20.71       19.43      0.77 o 
   4 -11  10        0.46        0.25      0.26 o 
  -5 -10  10        2.14        2.21      0.29 o 
  -4 -10  10        0.16       -0.12      0.27 o 
  -3 -10  10       12.28       12.60      1.17 o 
  -2 -10  10        4.31        4.08      0.44 o 
  -1 -10  10        0.31        0.51      0.18 o 
   0 -10  10       37.29       36.18      0.97 o 
   1 -10  10       12.74       11.40      0.56 o 
   2 -10  10       16.53       16.43      0.54 o 
   3 -10  10        1.11        0.58      0.21 o 
   4 -10  10       12.92       11.06      0.56 o 
   5 -10  10       48.70       49.79      1.70 o 
  -6  -9  10        1.38        1.35      0.34 o 
  -5  -9  10        0.04        0.08      0.20 o 
  -4  -9  10        0.09        0.36      0.22 o 
  -3  -9  10        0.62        0.95      0.21 o 
  -2  -9  10       31.45       32.48      0.75 o 
  -1  -9  10        0.64        0.33      0.17 o 
   0  -9  10      108.48      109.76      1.50 o 
   1  -9  10       42.53       42.01      0.92 o 
   2  -9  10        3.06        3.12      0.28 o 
   3  -9  10        0.53        0.81      0.20 o 
   4  -9  10       32.48       31.89      0.85 o 
   5  -9  10        2.06        1.92      0.42 o 
  -6  -8  10        2.53        2.07      0.34 o 
  -5  -8  10        0.60        0.84      0.24 o 
  -4  -8  10       13.68       13.65      0.44 o 
  -3  -8  10        8.64        8.01      0.58 o 
  -2  -8  10        7.47        7.28      0.30 o 
  -1  -8  10        3.83        2.76      0.24 o 
   0  -8  10       19.99       17.89      0.47 o 
   1  -8  10        1.69        1.47      0.23 o 
   2  -8  10        0.08        0.10      0.17 o 
   3  -8  10       76.07       70.88      1.12 o 
   4  -8  10        4.83        4.14      0.35 o 
   5  -8  10        5.55        5.15      0.51 o 
   6  -8  10       26.46       32.69      1.84 o 
  -6  -7  10        0.48        0.72      0.27 o 
  -5  -7  10        3.63        4.99      0.33 o 
  -4  -7  10        1.20        1.00      0.20 o 
  -3  -7  10       64.82       67.56      1.28 o 
  -2  -7  10       13.63       16.53      0.39 o 
  -1  -7  10        8.80        9.24      0.29 o 
   0  -7  10      254.79      261.62      2.45 o 
   1  -7  10       51.65       50.27      0.78 o 
   2  -7  10      143.21      143.83      1.84 o 
   3  -7  10        1.93        1.89      0.23 o 
   4  -7  10       89.69       91.90      1.53 o 
   5  -7  10        2.87        4.27      0.90 o 
   6  -7  10       46.30       50.70      1.64 o 
  -7  -6  10        2.08        2.04      0.33 o 
  -6  -6  10        8.16        7.08      0.45 o 
  -5  -6  10       17.24       16.16      0.57 o 
  -4  -6  10        0.89        1.06      0.25 o 
  -3  -6  10        1.00        2.05      0.40 o 
  -2  -6  10       11.50       11.41      0.30 o 
  -1  -6  10       42.24       38.78      0.56 o 
   0  -6  10      171.40      177.18      1.63 o 
   1  -6  10        0.69        0.98      0.14 o 
   2  -6  10       35.04       32.13      0.66 o 
   3  -6  10        0.64        0.04      0.17 o 
   4  -6  10        0.10       -0.13      0.22 o 
   5  -6  10       20.06       22.97      1.02 o 
   6  -6  10        0.08       -0.35      0.83 o 
  -7  -5  10        3.72        5.37      0.42 o 
  -6  -5  10        0.90        1.21      0.26 o 
  -5  -5  10        2.36        2.77      0.29 o 
  -4  -5  10        0.10       -0.16      0.18 o 
  -3  -5  10       46.08       49.67      0.85 o 
  -2  -5  10      120.79      114.47      1.29 o 
  -1  -5  10       18.27       17.03      0.32 o 
   0  -5  10       46.99       48.20      0.61 o 
   1  -5  10        0.03        0.10      0.10 o 
   2  -5  10       72.60       69.28      0.95 o 
   3  -5  10        1.51        1.25      0.22 o 
   4  -5  10        5.34        5.01      0.41 o 
   5  -5  10       19.60       21.07      1.17 o 
   6  -5  10       17.44       19.72      0.94 o 
  -7  -4  10        1.80        1.21      0.33 o 
  -6  -4  10       14.64       16.03      0.65 o 
  -5  -4  10        3.12        2.76      0.32 o 
  -4  -4  10       91.43       89.72      1.44 o 
  -3  -4  10      926.01      923.88      9.51 o 
  -2  -4  10       48.54       44.75      0.76 o 
  -1  -4  10      126.73      126.20      1.23 o 
   0  -4  10      135.50      142.38      1.60 o 
   1  -4  10       16.94       15.90      0.30 o 
   2  -4  10       43.83       42.04      0.76 o 
   3  -4  10        2.59        1.26      0.22 o 
   4  -4  10       41.35       39.67      1.16 o 
   5  -4  10        8.82        7.77      1.68 o 
   6  -4  10        7.35        7.22      1.03 o 
  -8  -3  10        9.88        9.89      1.11 o 
  -7  -3  10        9.33        7.98      0.55 o 
  -6  -3  10        3.64        4.17      0.41 o 
  -5  -3  10        0.27        0.14      0.22 o 
  -4  -3  10       98.62      100.89      1.90 o 
  -3  -3  10       55.32       56.53      0.88 o 
  -2  -3  10      206.40      210.64      2.42 o 
  -1  -3  10       37.61       45.78      0.53 o 
   0  -3  10      102.15      107.58      1.10 o 
   1  -3  10      240.09      246.12      2.13 o 
   2  -3  10        0.08        0.19      0.14 o 
   3  -3  10        6.70        7.02      0.44 o 
   4  -3  10        6.98        8.08      0.42 o 
   5  -3  10        1.76        3.15      0.39 o 
   6  -3  10        2.56        3.95      0.53 o 
  -8  -2  10        0.09        0.10      0.54 o 
  -7  -2  10        0.22        0.09      0.26 o 
  -6  -2  10       19.84       19.26      0.72 o 
  -5  -2  10        2.62        1.87      0.30 o 
  -4  -2  10        0.68        0.13      0.22 o 
  -3  -2  10       14.82       10.56      0.37 o 
  -2  -2  10       42.13       43.46      0.72 o 
  -1  -2  10       59.71       61.17      0.68 o 
   0  -2  10        0.02        0.61      0.11 o 
   1  -2  10      227.58      222.79      2.24 o 
   2  -2  10      157.86      155.76      1.88 o 
   3  -2  10       13.71       14.19      0.80 o 
   4  -2  10       14.52       16.54      0.55 o 
   5  -2  10        7.40        6.67      0.66 o 
   6  -2  10       12.85       14.65      0.74 o 
  -8  -1  10       15.44       16.30      1.19 o 
  -7  -1  10        4.53        3.81      0.40 o 
  -6  -1  10        5.81        6.01      0.45 o 
  -5  -1  10        1.62        2.15      0.30 o 
  -4  -1  10        1.56        0.83      0.24 o 
  -3  -1  10       96.83       95.04      1.25 o 
  -2  -1  10        3.22        2.08      0.26 o 
  -1  -1  10      407.68      415.62      3.67 o 
   0  -1  10       51.76       51.47      0.68 o 
   1  -1  10        2.74        2.18      0.14 o 
   2  -1  10       32.84       29.36      0.60 o 
   3  -1  10       12.06       12.24      0.52 o 
   4  -1  10       63.90       61.51      1.00 o 
   5  -1  10       10.14        9.89      0.68 o 
   6  -1  10        1.46        1.08      0.36 o 
  -8   0  10        0.19       -0.07      0.52 o 
  -7   0  10        1.74        1.47      0.31 o 
  -6   0  10       12.40       14.03      0.60 o 
  -5   0  10        5.98        4.89      0.40 o 
  -4   0  10        2.24        2.52      0.32 o 
  -3   0  10       47.38       47.07      0.76 o 
  -2   0  10       69.63       67.10      1.10 o 
  -1   0  10       10.93       12.75      0.31 o 
   0   0  10       28.96       30.06      0.59 o 
   1   0  10       24.40       24.20      0.48 o 
   2   0  10        2.72        2.86      0.21 o 
   3   0  10        8.79        7.56      0.37 o 
   4   0  10       16.68       19.22      0.54 o 
   5   0  10        9.10       10.37      0.53 o 
   6   0  10       17.20       13.57      0.85 o 
  -8   1  10        6.90        7.71      0.70 o 
  -7   1  10        0.00        0.33      0.51 o 
  -6   1  10       38.66       35.98      1.25 o 
  -5   1  10       29.13       29.42      0.88 o 
  -4   1  10        4.72        4.11      0.64 o 
  -3   1  10      286.74      283.76      3.61 o 
  -2   1  10      168.81      171.80      2.05 o 
  -1   1  10      228.00      236.86      2.20 o 
   0   1  10       43.33       39.28      0.56 o 
   1   1  10      101.46       99.04      1.08 o 
   2   1  10       92.23       84.36      1.05 o 
   3   1  10       15.87       16.51      0.49 o 
   4   1  10       31.18       34.43      0.67 o 
   5   1  10       74.29       72.57      1.41 o 
  -7   2  10        0.04       -0.03      0.25 o 
  -6   2  10        0.74        1.13      0.29 o 
  -5   2  10        8.02        7.68      0.50 o 
  -4   2  10        8.31        7.77      0.50 o 
  -3   2  10        0.43        0.49      0.24 o 
  -2   2  10        7.94        7.74      0.34 o 
  -1   2  10       76.60       77.13      0.98 o 
   0   2  10       72.26       72.79      0.95 o 
   1   2  10       76.48       69.09      1.07 o 
   2   2  10       41.36       37.28      0.65 o 
   3   2  10        5.30        5.62      0.34 o 
   4   2  10        0.00       -0.14      0.19 o 
   5   2  10        0.41        0.47      0.28 o 
  -7   3  10        4.90        6.43      0.49 o 
  -6   3  10        4.40        4.02      0.40 o 
  -5   3  10       90.03       83.15      1.68 o 
  -4   3  10       41.20       39.22      1.04 o 
  -3   3  10       47.98       48.57      0.96 o 
  -2   3  10      137.17      133.21      1.71 o 
  -1   3  10      157.60      161.45      1.78 o 
   0   3  10      149.50      150.29      1.77 o 
   1   3  10        0.56        0.34      0.16 o 
   2   3  10        1.73        2.98      0.24 o 
   3   3  10       47.06       42.65      0.85 o 
   4   3  10       14.38       17.20      0.58 o 
   5   3  10       48.95       55.21      1.10 o 
  -7   4  10        2.96        3.45      0.31 o 
  -6   4  10       58.02       60.22      1.40 o 
  -5   4  10        0.53        0.57      0.28 o 
  -4   4  10       50.74       51.93      1.52 o 
  -3   4  10       26.73       28.26      0.73 o 
  -2   4  10       19.70       18.56      0.52 o 
  -1   4  10      285.24      288.56      3.33 o 
   0   4  10        1.62        2.47      0.22 o 
   1   4  10       27.82       27.95      0.57 o 
   2   4  10        1.19        1.50      0.31 o 
   3   4  10       22.27       21.04      0.76 o 
   4   4  10       20.69       19.40      0.71 o 
  -7   5  10        1.25        1.07      0.31 o 
  -6   5  10        9.58        8.86      0.70 o 
  -5   5  10        0.74        0.37      0.28 o 
  -4   5  10        0.26       -0.01      0.29 o 
  -3   5  10      137.89      139.90      1.84 o 
  -2   5  10       12.88       12.87      0.47 o 
  -1   5  10        2.46        2.10      0.26 o 
   0   5  10        4.76        4.67      0.27 o 
   1   5  10       10.51        9.41      0.36 o 
   2   5  10        0.85        2.41      0.36 o 
   3   5  10        2.00        1.99      0.41 o 
   4   5  10        6.23        5.79      0.54 o 
  -6   6  10        0.31        0.31      0.27 o 
  -5   6  10       23.09       22.66      1.03 o 
  -4   6  10       45.27       43.97      1.50 o 
  -3   6  10        6.47        5.40      0.35 o 
  -2   6  10      133.76      135.75      1.85 o 
  -1   6  10        1.65        1.73      0.31 o 
   0   6  10        5.71        5.86      0.36 o 
   1   6  10       13.23       13.86      0.44 o 
   2   6  10       14.65       16.39      0.69 o 
   3   6  10        0.00       -0.18      0.31 o 
  -5   7  10        0.61        0.52      0.38 o 
  -4   7  10        0.04       -0.48      0.24 o 
  -3   7  10        0.13        0.14      0.23 o 
  -2   7  10       23.68       21.36      0.62 o 
  -1   7  10        1.58        2.12      0.34 o 
   0   7  10        0.04       -0.13      0.24 o 
   1   7  10        8.73        7.78      0.50 o 
   2   7  10        4.83        4.83      0.47 o 
  -4   8  10        0.37        0.42      0.31 o 
  -3   8  10       45.70       48.80      1.10 o 
  -2   8  10        2.94        3.54      0.46 o 
  -1   8  10        3.25        2.86      0.44 o 
   0   8  10       22.11       23.55      0.80 o 
   1   8  10        8.88        8.53      0.86 o 
  -2   9  10        0.81        0.38      0.34 o 
  -1   9  10        4.24        4.42      0.52 o 
  -1 -13  11        2.52        2.44      0.40 o 
   0 -13  11       13.87       12.92      0.73 o 
   1 -13  11        9.59       10.24      0.71 o 
  -3 -12  11        2.85        2.14      0.79 o 
  -2 -12  11        0.73        0.74      0.36 o 
  -1 -12  11        9.88       10.53      0.62 o 
   0 -12  11        0.09        0.45      0.33 o 
   1 -12  11        0.11       -0.27      0.29 o 
   2 -12  11       11.91       13.16      0.65 o 
   3 -12  11        4.97        5.19      0.43 o 
  -4 -11  11        0.69        0.82      0.40 o 
  -3 -11  11        2.39        2.57      0.45 o 
  -2 -11  11        1.39        1.39      0.36 o 
  -1 -11  11        1.86        2.05      0.24 o 
   0 -11  11       52.94       56.37      1.12 o 
   1 -11  11        0.14       -0.21      0.29 o 
   2 -11  11        2.44        2.37      0.48 o 
   3 -11  11        0.74        0.72      0.24 o 
   4 -11  11        0.09        0.04      0.26 o 
  -5 -10  11        1.96        1.75      0.28 o 
  -4 -10  11        9.65       10.97      0.58 o 
  -3 -10  11        7.85        7.74      0.88 o 
  -2 -10  11        6.97        6.11      0.52 o 
  -1 -10  11        0.31        0.77      0.20 o 
   0 -10  11        4.68        5.26      0.38 o 
   1 -10  11       51.36       50.83      1.20 o 
   2 -10  11        0.00        0.02      0.19 o 
   3 -10  11        6.62        7.80      0.43 o 
   4 -10  11       15.07       15.05      0.67 o 
  -5  -9  11       11.56       11.87      0.47 o 
  -4  -9  11        1.39        0.35      0.22 o 
  -3  -9  11        1.47        1.15      0.25 o 
  -2  -9  11        1.32        0.69      0.36 o 
  -1  -9  11        0.72        0.25      0.18 o 
   0  -9  11        6.45        6.57      0.43 o 
   1  -9  11        5.24        4.12      0.39 o 
   2  -9  11        5.49        5.69      0.36 o 
   3  -9  11        0.73        0.64      0.21 o 
   4  -9  11       22.89       21.09      0.71 o 
   5  -9  11        0.04       -0.43      0.31 o 
  -6  -8  11        0.68        0.28      0.27 o 
  -5  -8  11        0.90        2.03      0.28 o 
  -4  -8  11       16.76       16.55      0.55 o 
  -3  -8  11        1.59        0.76      0.23 o 
  -2  -8  11        0.37        0.51      0.16 o 
  -1  -8  11       13.10       12.35      0.40 o 
   0  -8  11        0.54        1.51      0.26 o 
   1  -8  11        4.88        3.64      0.23 o 
   2  -8  11       12.94       12.16      0.45 o 
   3  -8  11        6.27        5.26      0.34 o 
   4  -8  11        2.79        3.22      0.38 o 
   5  -8  11       11.84       13.15      0.84 o 
  -6  -7  11        4.69        4.85      0.42 o 
  -5  -7  11        3.33        3.16      0.31 o 
  -4  -7  11        0.56        1.08      0.24 o 
  -3  -7  11        1.56        1.95      0.26 o 
  -2  -7  11       70.87       69.13      0.82 o 
  -1  -7  11       43.12       35.26      0.61 o 
   0  -7  11       90.29       83.08      1.08 o 
   1  -7  11        2.38        2.59      0.20 o 
   2  -7  11       21.13       19.90      0.54 o 
   3  -7  11       15.90       17.11      0.51 o 
   4  -7  11        4.34        5.19      0.39 o 
   5  -7  11       40.11       42.07      1.47 o 
  -7  -6  11        1.33        0.31      0.40 o 
  -6  -6  11        0.00        0.14      0.28 o 
  -5  -6  11        0.04        0.31      0.28 o 
  -4  -6  11       51.72       50.20      0.91 o 
  -3  -6  11       28.61       29.37      0.66 o 
  -2  -6  11        2.55        1.59      0.17 o 
  -1  -6  11       16.29       12.83      0.34 o 
   0  -6  11       82.35       82.58      0.96 o 
   1  -6  11        3.64        3.28      0.22 o 
   2  -6  11        1.04        0.59      0.18 o 
   3  -6  11       24.68       27.87      0.98 o 
   4  -6  11       51.96       53.55      1.10 o 
   5  -6  11        8.91       10.68      0.81 o 
   6  -6  11        3.90        5.04      0.90 o 
  -7  -5  11        3.09        3.34      0.48 o 
  -6  -5  11        2.63        3.16      0.43 o 
  -5  -5  11       13.14       11.98      0.66 o 
  -4  -5  11        4.05        5.24      0.45 o 
  -3  -5  11        4.31        3.31      0.27 o 
  -2  -5  11      235.93      239.76      2.78 o 
  -1  -5  11        0.97        0.65      0.13 o 
   0  -5  11       46.83       46.15      0.64 o 
   1  -5  11      115.27      112.19      1.12 o 
   2  -5  11      464.11      471.93      4.63 o 
   3  -5  11       67.14       65.94      1.05 o 
   4  -5  11      113.15      114.47      2.03 o 
   5  -5  11       24.44       26.34      1.86 o 
   6  -5  11        0.14        0.02      0.35 o 
  -7  -4  11       11.13       11.16      0.71 o 
  -6  -4  11        1.17        0.77      0.46 o 
  -5  -4  11        2.01        1.53      0.32 o 
  -4  -4  11       51.81       53.65      1.03 o 
  -3  -4  11       64.70       61.90      0.97 o 
  -2  -4  11       14.07       14.89      0.45 o 
  -1  -4  11        9.93        9.80      0.26 o 
   0  -4  11       12.88       12.99      0.28 o 
   1  -4  11      198.67      199.41      1.80 o 
   2  -4  11      152.06      151.99      1.74 o 
   3  -4  11        5.66        4.68      0.30 o 
   4  -4  11       11.29       11.81      0.59 o 
   5  -4  11       24.35       23.64      1.03 o 
   6  -4  11        9.71       10.92      0.82 o 
  -7  -3  11        0.17       -0.18      0.28 o 
  -6  -3  11       11.58       14.15      1.02 o 
  -5  -3  11        2.99        3.24      0.37 o 
  -4  -3  11        0.20        0.31      0.20 o 
  -3  -3  11       15.70       17.87      0.49 o 
  -2  -3  11      119.03      121.06      1.62 o 
  -1  -3  11      232.76      237.48      2.23 o 
   0  -3  11        0.01        0.00      0.09 o 
   1  -3  11        0.72        0.86      0.12 o 
   2  -3  11      101.80       99.45      1.36 o 
   3  -3  11       23.56       19.87      0.52 o 
   4  -3  11       25.03       25.36      0.70 o 
   5  -3  11       10.99       10.46      0.78 o 
   6  -3  11        7.49        6.19      0.65 o 
  -7  -2  11       39.82       42.57      1.79 o 
  -6  -2  11        5.57        5.84      0.82 o 
  -5  -2  11       29.08       28.71      0.88 o 
  -4  -2  11        9.34        8.82      0.52 o 
  -3  -2  11      132.26      141.40      1.76 o 
  -2  -2  11       53.11       52.06      0.84 o 
  -1  -2  11      191.33      200.21      1.91 o 
   0  -2  11       22.60       20.43      0.34 o 
   1  -2  11       62.61       64.64      0.77 o 
   2  -2  11      418.25      408.31      3.99 o 
   3  -2  11       73.01       72.81      1.11 o 
   4  -2  11       28.30       27.42      0.65 o 
   5  -2  11        2.30        1.94      0.30 o 
   6  -2  11        1.98        1.50      0.43 o 
  -7  -1  11        0.99        0.21      0.28 o 
  -6  -1  11        4.43        3.78      0.40 o 
  -5  -1  11       21.24       18.54      1.05 o 
  -4  -1  11        0.28        0.13      0.21 o 
  -3  -1  11        1.41        0.72      0.20 o 
  -2  -1  11       15.04       14.15      0.42 o 
  -1  -1  11        4.15        3.72      0.19 o 
   0  -1  11        6.84        5.83      0.22 o 
   1  -1  11       12.84       11.86      0.28 o 
   2  -1  11       62.97       60.08      1.59 o 
   3  -1  11        0.47        0.49      0.19 o 
   4  -1  11        7.69        9.16      1.06 o 
   5  -1  11        3.71        3.03      0.51 o 
   6  -1  11        3.94        3.25      0.99 o 
  -7   0  11        0.55        0.67      0.29 o 
  -6   0  11        4.07        5.20      0.59 o 
  -5   0  11       85.40       81.62      1.69 o 
  -4   0  11       36.80       32.83      1.28 o 
  -3   0  11      117.35      108.40      1.53 o 
  -2   0  11        8.02        7.81      0.34 o 
  -1   0  11      110.17      112.50      1.18 o 
   0   0  11       85.08       81.68      0.94 o 
   1   0  11       68.12       66.47      0.81 o 
   2   0  11      137.39      126.39      1.66 o 
   3   0  11       12.00       12.87      0.40 o 
   4   0  11       25.54       26.30      0.59 o 
   5   0  11       11.90       13.98      0.64 o 
  -7   1  11       21.07       21.93      0.80 o 
  -6   1  11       14.96       13.43      0.64 o 
  -5   1  11       15.70       12.25      0.60 o 
  -4   1  11       26.72       24.94      0.81 o 
  -3   1  11        8.49        7.57      0.34 o 
  -2   1  11       27.06       26.99      0.59 o 
  -1   1  11       14.31       14.93      0.38 o 
   0   1  11        0.51        0.17      0.13 o 
   1   1  11       14.20       13.26      0.37 o 
   2   1  11       16.95       15.48      0.68 o 
   3   1  11        1.28        0.86      0.21 o 
   4   1  11        0.29        0.22      0.20 o 
   5   1  11        5.39        7.01      0.50 o 
  -7   2  11        1.57        1.60      0.36 o 
  -6   2  11        2.54        2.86      0.38 o 
  -5   2  11        1.16        1.59      0.31 o 
  -4   2  11       41.12       39.59      1.58 o 
  -3   2  11       15.60       15.11      0.45 o 
  -2   2  11      109.26      105.38      1.44 o 
  -1   2  11        6.08        6.06      0.27 o 
   0   2  11      162.61      158.57      1.86 o 
   1   2  11       15.73       12.65      0.38 o 
   2   2  11       38.83       34.08      0.90 o 
   3   2  11       76.98       76.30      1.56 o 
   4   2  11        5.79        5.23      0.49 o 
   5   2  11       18.98       21.82      0.91 o 
  -7   3  11        0.58        0.73      0.30 o 
  -6   3  11        8.47        8.75      0.58 o 
  -5   3  11        5.13        5.05      0.45 o 
  -4   3  11       44.76       41.96      1.12 o 
  -3   3  11        2.64        2.79      0.25 o 
  -2   3  11       15.81       14.81      0.56 o 
  -1   3  11      294.46      296.82      3.03 o 
   0   3  11        6.97        6.91      0.30 o 
   1   3  11       88.08       84.01      1.16 o 
   2   3  11       45.77       42.40      1.06 o 
   3   3  11        1.14        2.02      0.35 o 
   4   3  11       36.91       38.93      0.98 o 
  -7   4  11        0.72        0.62      0.31 o 
  -6   4  11        0.14       -0.06      0.28 o 
  -5   4  11        0.52        1.03      0.38 o 
  -4   4  11        0.02        0.09      0.26 o 
  -3   4  11        0.96        0.11      0.18 o 
  -2   4  11       46.08       44.42      0.91 o 
  -1   4  11        9.67       11.54      0.45 o 
   0   4  11        1.18        1.27      0.19 o 
   1   4  11       22.14       21.16      0.51 o 
   2   4  11        4.04        3.02      0.37 o 
   3   4  11       37.67       36.78      1.21 o 
   4   4  11       14.47       12.95      0.73 o 
  -6   5  11        2.92        3.00      1.21 o 
  -5   5  11        2.75        3.09      0.51 o 
  -4   5  11       16.16       14.29      0.58 o 
  -3   5  11       24.94       22.23      0.61 o 
  -2   5  11        0.10       -0.12      0.19 o 
  -1   5  11       33.83       34.94      1.27 o 
   0   5  11       28.90       31.32      0.72 o 
   1   5  11       25.43       24.65      0.72 o 
   2   5  11        3.22        2.93      0.52 o 
   3   5  11        0.12        0.14      0.40 o 
  -6   6  11       16.08       19.31      1.50 o 
  -5   6  11        0.15       -0.11      0.34 o 
  -4   6  11        9.71        9.78      0.61 o 
  -3   6  11        3.15        3.75      0.36 o 
  -2   6  11        1.58        1.27      0.26 o 
  -1   6  11       11.43       13.15      0.60 o 
   0   6  11       26.72       29.19      0.71 o 
   1   6  11        8.50        8.54      0.44 o 
   2   6  11        0.21        0.27      0.32 o 
  -5   7  11        4.62        3.45      0.88 o 
  -4   7  11        0.19        0.41      0.29 o 
  -3   7  11        4.44        4.25      0.39 o 
  -2   7  11        0.09        0.36      0.29 o 
  -1   7  11        2.28        2.26      0.36 o 
   0   7  11       10.67       11.10      0.59 o 
   1   7  11        4.21        5.51      0.45 o 
  -3   8  11        0.03       -0.01      0.26 o 
  -2   8  11        0.10       -0.11      0.29 o 
  -1   8  11       14.84       14.39      0.78 o 
   0   8  11        4.61        6.04      0.49 o 
   0 -13  12       23.17       21.30      2.11 o 
  -3 -12  12        4.75        6.12      0.63 o 
  -2 -12  12       19.66       21.22      0.88 o 
  -1 -12  12        3.31        2.99      0.45 o 
   0 -12  12       22.52       25.48      1.27 o 
   1 -12  12        3.17        4.02      0.49 o 
   2 -12  12        0.24        0.25      0.30 o 
  -4 -11  12        9.50        8.66      0.69 o 
  -3 -11  12        2.97        2.34      0.44 o 
  -2 -11  12        0.00        0.19      0.32 o 
  -1 -11  12       12.14       11.52      0.50 o 
   0 -11  12       11.35       12.45      0.52 o 
   1 -11  12       35.36       39.27      1.21 o 
   2 -11  12        6.42        6.45      0.51 o 
   3 -11  12       14.78       15.01      0.57 o 
  -5 -10  12        2.00        1.65      0.31 o 
  -4 -10  12       21.28       22.53      0.96 o 
  -3 -10  12        0.03        0.27      0.35 o 
  -2 -10  12        1.51        0.86      0.33 o 
  -1 -10  12       50.03       49.61      0.88 o 
   0 -10  12        1.27        1.44      0.27 o 
   1 -10  12        0.36        0.09      0.29 o 
   2 -10  12       15.53       17.97      0.64 o 
   3 -10  12        5.70        5.66      0.39 o 
   4 -10  12       15.59       13.74      0.65 o 
  -5  -9  12        0.03        0.15      0.25 o 
  -4  -9  12        6.62        6.18      0.41 o 
  -3  -9  12        0.01        0.17      0.27 o 
  -2  -9  12        2.50        1.84      0.37 o 
  -1  -9  12        8.75        7.69      0.36 o 
   0  -9  12        0.04       -0.19      0.16 o 
   1  -9  12        0.03       -0.32      0.21 o 
   2  -9  12        5.03        4.48      0.34 o 
   3  -9  12        0.17        0.27      0.21 o 
   4  -9  12        8.18        8.13      0.52 o 
  -6  -8  12        0.67        1.16      0.40 o 
  -5  -8  12       18.79       18.88      0.71 o 
  -4  -8  12       45.70       42.98      1.35 o 
  -3  -8  12        2.25        2.40      0.28 o 
  -2  -8  12        2.35        2.30      0.50 o 
  -1  -8  12       52.83       53.51      0.81 o 
   0  -8  12        0.07       -0.20      0.18 o 
   1  -8  12       28.60       25.25      0.77 o 
   2  -8  12       61.65       60.26      1.05 o 
   3  -8  12       28.14       28.50      0.70 o 
   4  -8  12        5.31        4.74      0.41 o 
   5  -8  12       39.05       40.80      2.46 o 
  -6  -7  12        2.67        2.08      0.44 o 
  -5  -7  12        0.00        0.23      0.26 o 
  -4  -7  12       49.96       45.33      0.90 o 
  -3  -7  12        7.96        8.88      0.42 o 
  -2  -7  12       16.57       16.95      0.51 o 
  -1  -7  12       26.48       28.05      0.49 o 
   0  -7  12        1.09        0.63      0.16 o 
   1  -7  12        2.28        2.24      0.20 o 
   2  -7  12        6.53        6.61      0.37 o 
   3  -7  12       69.50       65.81      1.11 o 
   4  -7  12        8.30        8.06      0.53 o 
   5  -7  12        0.04       -0.03      0.37 o 
  -6  -6  12        0.12        0.37      0.33 o 
  -5  -6  12        5.27        6.19      0.50 o 
  -4  -6  12       24.23       26.57      0.65 o 
  -3  -6  12        1.49        1.83      0.24 o 
  -2  -6  12        0.35        0.16      0.18 o 
  -1  -6  12        4.08        3.94      0.22 o 
   0  -6  12       18.91       20.33      0.44 o 
   1  -6  12       40.70       41.84      0.63 o 
   2  -6  12       51.04       48.29      0.88 o 
   3  -6  12       37.25       36.31      0.76 o 
   4  -6  12        0.98        1.19      0.31 o 
   5  -6  12       85.13       91.33      2.36 o 
  -7  -5  12        0.05       -0.83      0.48 o 
  -6  -5  12       13.52       13.22      0.94 o 
  -5  -5  12       13.26       11.56      0.67 o 
  -4  -5  12       83.60       83.65      1.63 o 
  -3  -5  12        0.44        0.18      0.19 o 
  -2  -5  12        0.15        0.07      0.17 o 
  -1  -5  12       10.53        9.39      0.27 o 
   0  -5  12        7.80        7.97      0.27 o 
   1  -5  12       45.10       44.66      0.66 o 
   2  -5  12        1.02        0.56      0.18 o 
   3  -5  12        1.85        2.50      0.28 o 
   4  -5  12       92.76       94.41      1.82 o 
   5  -5  12        6.94        7.72      1.28 o 
  -7  -4  12        0.36        0.52      0.33 o 
  -6  -4  12       22.62       25.99      0.94 o 
  -5  -4  12        0.36       -0.09      0.26 o 
  -4  -4  12        0.51        0.31      0.22 o 
  -3  -4  12       62.42       62.95      1.01 o 
  -2  -4  12       28.46       27.15      0.61 o 
  -1  -4  12      152.79      156.30      1.57 o 
   0  -4  12       25.85       25.93      0.51 o 
   1  -4  12      101.45      101.43      1.10 o 
   2  -4  12      278.66      282.58      3.20 o 
   3  -4  12        6.77        6.32      0.35 o 
   4  -4  12       13.60       11.88      0.70 o 
   5  -4  12        0.48        0.07      0.28 o 
  -7  -3  12        7.62        8.35      0.62 o 
  -6  -3  12        1.72        1.36      0.34 o 
  -5  -3  12       37.16       37.87      1.57 o 
  -4  -3  12       47.02       47.94      1.22 o 
  -3  -3  12       24.28       23.06      0.58 o 
  -2  -3  12      265.47      260.16      3.00 o 
  -1  -3  12       13.59       13.39      0.47 o 
   0  -3  12       36.21       36.87      0.54 o 
   1  -3  12       89.57       92.82      1.03 o 
   2  -3  12      267.10      267.34      2.78 o 
   3  -3  12       11.06       11.22      0.43 o 
   4  -3  12        9.90        9.87      0.58 o 
   5  -3  12       49.22       49.39      1.50 o 
  -7  -2  12       12.47       12.42      0.88 o 
  -6  -2  12        0.36        0.42      0.28 o 
  -5  -2  12        2.79        3.18      0.40 o 
  -4  -2  12       13.86       13.50      0.50 o 
  -3  -2  12       53.89       54.32      0.98 o 
  -2  -2  12       11.52       11.14      0.41 o 
  -1  -2  12        2.38        2.51      0.18 o 
   0  -2  12       21.14       22.50      0.48 o 
   1  -2  12       21.64       20.44      0.37 o 
   2  -2  12        5.77        5.09      0.40 o 
   3  -2  12        2.45        2.12      0.22 o 
   4  -2  12        0.08       -0.11      0.17 o 
   5  -2  12        6.06        5.74      0.39 o 
  -7  -1  12       11.28       13.16      1.08 o 
  -6  -1  12        6.39        6.11      0.51 o 
  -5  -1  12       10.54       11.96      0.67 o 
  -4  -1  12        1.05        1.45      0.24 o 
  -3  -1  12        7.29        7.37      0.35 o 
  -2  -1  12        0.01       -0.10      0.16 o 
  -1  -1  12       75.21       83.23      0.95 o 
   0  -1  12       22.72       23.66      0.49 o 
   1  -1  12        6.29        5.51      0.25 o 
   2  -1  12      235.74      221.62      2.37 o 
   3  -1  12        0.23        0.02      0.15 o 
   4  -1  12       13.59       13.34      0.57 o 
   5  -1  12        7.92        8.32      0.53 o 
  -7   0  12       18.23       16.98      0.76 o 
  -6   0  12       31.66       31.45      1.13 o 
  -5   0  12        2.53        2.17      0.34 o 
  -4   0  12        9.12        9.77      0.57 o 
  -3   0  12       79.18       79.74      1.29 o 
  -2   0  12       35.38       40.17      0.75 o 
  -1   0  12       23.14       22.61      0.47 o 
   0   0  12        1.52        1.30      0.17 o 
   1   0  12       30.60       33.45      0.61 o 
   2   0  12        2.33        1.57      0.24 o 
   3   0  12        3.30        3.45      0.30 o 
   4   0  12       21.20       23.66      0.59 o 
   5   0  12        4.56        3.01      0.38 o 
  -7   1  12        8.79        7.32      0.57 o 
  -6   1  12        1.28        1.00      0.32 o 
  -5   1  12        2.84        2.28      0.59 o 
  -4   1  12        4.17        3.87      0.43 o 
  -3   1  12       60.49       64.45      1.03 o 
  -2   1  12       32.68       35.88      0.71 o 
  -1   1  12       54.19       52.85      0.78 o 
   0   1  12        6.35        6.87      0.30 o 
   1   1  12        7.77        7.78      0.33 o 
   2   1  12        4.88        4.88      0.41 o 
   3   1  12        1.38        0.91      0.24 o 
   4   1  12        6.94        6.67      0.43 o 
   5   1  12        2.58        2.75      0.35 o 
  -7   2  12        1.72        2.16      0.39 o 
  -6   2  12       38.96       37.63      1.11 o 
  -5   2  12        7.93        7.72      0.57 o 
  -4   2  12       13.22       13.04      0.65 o 
  -3   2  12        0.96        0.72      0.20 o 
  -2   2  12        0.54        0.38      0.21 o 
  -1   2  12      136.28      139.11      1.60 o 
   0   2  12        0.12        0.19      0.15 o 
   1   2  12        0.02        0.09      0.16 o 
   2   2  12       24.91       23.94      0.78 o 
   3   2  12        7.21        6.69      0.50 o 
   4   2  12        7.50        7.26      0.51 o 
  -7   3  12        4.19        3.40      0.60 o 
  -6   3  12        6.36        5.96      0.58 o 
  -5   3  12       13.58       12.44      0.85 o 
  -4   3  12        1.72        0.98      0.65 o 
  -3   3  12        9.61       10.54      0.44 o 
  -2   3  12       14.53       14.19      0.52 o 
  -1   3  12        1.98        2.10      0.28 o 
   0   3  12        0.07       -0.02      0.16 o 
   1   3  12        6.84        4.97      0.29 o 
   2   3  12        1.61        1.84      0.41 o 
   3   3  12        5.83        7.18      0.54 o 
   4   3  12        6.50        5.82      0.60 o 
  -6   4  12       15.04       18.47      0.82 o 
  -5   4  12        0.72        0.52      0.32 o 
  -4   4  12       39.98       40.41      1.20 o 
  -3   4  12       14.95       15.33      0.59 o 
  -2   4  12        1.43        1.47      0.25 o 
  -1   4  12       37.26       37.27      0.97 o 
   0   4  12       37.25       38.27      0.87 o 
   1   4  12       21.94       21.74      0.69 o 
   2   4  12        5.03        4.91      0.45 o 
   3   4  12        2.04        3.14      0.42 o 
  -6   5  12        0.45        0.22      0.59 o 
  -5   5  12       25.09       27.90      1.20 o 
  -4   5  12       22.53       22.49      0.73 o 
  -3   5  12        9.75       11.71      0.64 o 
  -2   5  12       27.70       30.52      0.74 o 
  -1   5  12        3.27        3.18      0.39 o 
   0   5  12       30.85       33.08      0.76 o 
   1   5  12       12.56       15.38      0.54 o 
   2   5  12        2.87        2.77      0.41 o 
  -5   6  12        6.31        5.45      0.67 o 
  -4   6  12        0.02       -0.16      0.27 o 
  -3   6  12       14.54       15.85      0.56 o 
  -2   6  12       46.49       43.22      1.12 o 
  -1   6  12        9.69       11.47      0.62 o 
   0   6  12       30.48       32.56      0.94 o 
   1   6  12        1.89        2.05      0.35 o 
   2   6  12        2.21        1.55      0.44 o 
  -4   7  12       24.59       31.57      1.05 o 
  -3   7  12       24.11       22.00      0.73 o 
  -2   7  12        6.16        6.09      0.50 o 
  -1   7  12       75.26       76.73      1.63 o 
   0   7  12        2.25        3.14      0.40 o 
  -2 -12  13        5.22        5.68      0.56 o 
  -1 -12  13       26.24       30.47      1.19 o 
   0 -12  13        5.21        3.94      0.48 o 
   1 -12  13        0.12        0.00      0.32 o 
   2 -12  13        3.66        3.82      0.50 o 
  -3 -11  13        1.89        2.16      0.43 o 
  -2 -11  13        0.37        0.87      0.53 o 
  -1 -11  13       19.91       19.10      0.63 o 
   0 -11  13        6.36        5.57      0.75 o 
   1 -11  13        2.40        3.93      0.48 o 
   2 -11  13        2.58        2.48      0.39 o 
   3 -11  13       10.61       11.30      1.00 o 
  -4 -10  13        9.99        9.02      0.72 o 
  -3 -10  13        0.01        0.61      0.35 o 
  -2 -10  13        0.59        1.51      0.37 o 
  -1 -10  13        0.52        0.96      0.25 o 
   0 -10  13        0.12       -0.17      0.21 o 
   1 -10  13        7.90        8.08      0.61 o 
   2 -10  13        3.01        1.63      0.33 o 
   3 -10  13        0.30       -0.32      0.20 o 
  -5  -9  13        4.59        4.76      0.39 o 
  -4  -9  13        3.13        3.08      0.34 o 
  -3  -9  13        8.56       10.91      0.67 o 
  -2  -9  13        0.19        0.01      0.28 o 
  -1  -9  13       49.05       48.68      0.77 o 
   0  -9  13       21.14       23.25      0.72 o 
   1  -9  13        6.36        6.93      0.55 o 
   2  -9  13       10.19       10.57      0.79 o 
   3  -9  13        4.87        4.76      0.39 o 
   4  -9  13        4.27        4.68      0.37 o 
  -5  -8  13        5.25        5.32      0.47 o 
  -4  -8  13        6.53        8.91      0.47 o 
  -3  -8  13        1.10        1.10      0.25 o 
  -2  -8  13        1.12        0.81      0.34 o 
  -1  -8  13       69.82       71.86      1.19 o 
   0  -8  13        0.01       -0.07      0.16 o 
   1  -8  13       17.97       18.62      0.67 o 
   2  -8  13        8.22        7.46      0.41 o 
   3  -8  13        4.03        3.86      0.33 o 
   4  -8  13        4.86        4.63      0.57 o 
  -6  -7  13        0.04       -0.06      0.32 o 
  -5  -7  13        3.34        3.04      0.42 o 
  -4  -7  13       48.05       46.97      0.93 o 
  -3  -7  13        1.36        0.94      0.23 o 
  -2  -7  13        0.20        0.49      0.21 o 
  -1  -7  13        0.01        0.00      0.20 o 
   0  -7  13       22.10       21.03      0.48 o 
   1  -7  13        2.88        2.41      0.24 o 
   2  -7  13        4.18        4.05      0.32 o 
   3  -7  13        7.56        7.30      0.41 o 
   4  -7  13        2.74        3.00      0.40 o 
   5  -7  13       13.36       13.04      0.70 o 
  -6  -6  13        0.26        0.00      0.38 o 
  -5  -6  13        0.01        0.11      0.25 o 
  -4  -6  13       45.23       44.76      0.89 o 
  -3  -6  13        7.52        6.76      0.38 o 
  -2  -6  13        0.04        0.23      0.19 o 
  -1  -6  13      141.94      140.83      1.68 o 
   0  -6  13       13.62       12.91      0.35 o 
   1  -6  13       40.72       39.00      0.71 o 
   2  -6  13        4.77        4.11      0.31 o 
   3  -6  13        2.00        1.82      0.29 o 
   4  -6  13       30.62       32.45      0.82 o 
   5  -6  13        0.00        0.12      0.29 o 
  -6  -5  13        1.10        1.07      0.37 o 
  -5  -5  13        0.04       -0.24      0.29 o 
  -4  -5  13        4.04        3.09      0.30 o 
  -3  -5  13        7.19        6.93      0.37 o 
  -2  -5  13        4.70        4.82      0.31 o 
  -1  -5  13        0.00       -0.25      0.12 o 
   0  -5  13       32.67       31.80      0.60 o 
   1  -5  13        0.77        0.56      0.16 o 
   2  -5  13       29.18       30.00      0.63 o 
   3  -5  13       65.59       65.27      1.20 o 
   4  -5  13       37.75       40.87      0.93 o 
   5  -5  13        0.01       -0.08      0.28 o 
  -7  -4  13        4.93        5.92      0.98 o 
  -6  -4  13        0.00       -0.55      0.27 o 
  -5  -4  13        2.90        2.47      0.39 o 
  -4  -4  13       13.45       13.49      0.56 o 
  -3  -4  13       38.30       39.92      0.78 o 
  -2  -4  13       16.47       15.68      0.49 o 
  -1  -4  13       88.93       90.42      1.26 o 
   0  -4  13        0.17        0.15      0.15 o 
   1  -4  13       19.06       19.82      0.45 o 
   2  -4  13        1.49        1.91      0.21 o 
   3  -4  13       30.57       30.28      0.69 o 
   4  -4  13        3.35        2.50      0.32 o 
   5  -4  13       35.12       37.63      1.38 o 
  -7  -3  13        0.75        0.43      0.33 o 
  -6  -3  13        0.44        0.45      0.32 o 
  -5  -3  13        0.01       -0.03      0.27 o 
  -4  -3  13       17.57       17.60      0.60 o 
  -3  -3  13        1.41        1.21      0.23 o 
  -2  -3  13      249.74      255.78      2.98 o 
  -1  -3  13       22.53       24.37      0.45 o 
   0  -3  13       27.18       28.51      0.60 o 
   1  -3  13       14.83       15.02      0.44 o 
   2  -3  13       13.53       13.79      0.61 o 
   3  -3  13       21.22       22.14      0.54 o 
   4  -3  13        0.46        0.51      0.20 o 
   5  -3  13        0.92        0.85      0.27 o 
  -7  -2  13       14.21       15.02      0.83 o 
  -6  -2  13        0.59        0.19      0.36 o 
  -5  -2  13        9.46       10.98      1.41 o 
  -4  -2  13        4.72        5.27      0.41 o 
  -3  -2  13       18.26       17.32      0.50 o 
  -2  -2  13        0.86        0.57      0.23 o 
  -1  -2  13        0.00       -0.24      0.12 o 
   0  -2  13       36.78       36.84      0.65 o 
   1  -2  13        8.24        8.47      0.30 o 
   2  -2  13        2.36        2.74      0.24 o 
   3  -2  13       25.22       26.52      0.76 o 
   4  -2  13       11.50       10.50      0.49 o 
   5  -2  13       10.14        8.57      0.54 o 
  -7  -1  13        0.28        0.45      0.34 o 
  -6  -1  13       23.31       25.22      0.91 o 
  -5  -1  13        1.84        1.47      0.33 o 
  -4  -1  13       65.94       68.74      1.26 o 
  -3  -1  13       83.84       85.75      1.26 o 
  -2  -1  13       51.36       52.73      0.92 o 
  -1  -1  13       70.28       67.47      1.07 o 
   0  -1  13       21.19       22.40      0.50 o 
   1  -1  13       34.54       34.35      0.62 o 
   2  -1  13       43.88       46.32      1.27 o 
   3  -1  13       21.01       22.34      0.63 o 
   4  -1  13       63.88       64.86      1.04 o 
   5  -1  13        0.07        0.08      0.27 o 
  -7   0  13       11.84       12.10      0.96 o 
  -6   0  13        5.45        6.33      0.54 o 
  -5   0  13        2.11        1.24      0.33 o 
  -4   0  13       27.95       26.61      0.73 o 
  -3   0  13        0.17       -0.19      0.18 o 
  -2   0  13       43.45       43.25      0.82 o 
  -1   0  13       21.43       20.50      0.51 o 
   0   0  13       43.54       42.08      0.72 o 
   1   0  13       43.77       43.99      0.74 o 
   2   0  13        0.43        0.20      0.25 o 
   3   0  13        6.57        5.51      0.42 o 
   4   0  13        0.06        0.41      0.24 o 
  -7   1  13       15.81       17.26      1.12 o 
  -6   1  13       18.34       14.39      0.77 o 
  -5   1  13        0.62        1.58      0.35 o 
  -4   1  13       62.54       60.18      1.54 o 
  -3   1  13       32.34       33.18      0.72 o 
  -2   1  13       44.42       45.45      0.86 o 
  -1   1  13      102.73      104.18      1.38 o 
   0   1  13        0.94        1.10      0.19 o 
   1   1  13        2.46        2.68      0.29 o 
   2   1  13       36.52       34.40      0.95 o 
   3   1  13       15.74       16.53      0.72 o 
   4   1  13       41.97       48.60      1.27 o 
  -6   2  13        3.99        4.23      0.48 o 
  -5   2  13       29.56       25.46      1.54 o 
  -4   2  13        3.05        2.30      0.31 o 
  -3   2  13       61.79       58.10      1.01 o 
  -2   2  13      117.29      118.90      2.22 o 
  -1   2  13        1.17        1.56      0.29 o 
   0   2  13        4.26        4.64      0.28 o 
   1   2  13       16.88       17.07      0.45 o 
   2   2  13       11.24        9.45      0.57 o 
   3   2  13       11.18       10.08      0.62 o 
   4   2  13        3.02        3.96      0.54 o 
  -6   3  13        2.52        2.41      0.43 o 
  -5   3  13        6.97        7.88      0.70 o 
  -4   3  13        2.93        3.07      0.35 o 
  -3   3  13        9.98       10.27      0.45 o 
  -2   3  13       17.94       19.40      0.58 o 
  -1   3  13       36.64       33.70      0.92 o 
   0   3  13        0.19       -0.06      0.20 o 
   1   3  13       10.15       11.75      0.47 o 
   2   3  13        1.00        0.93      0.36 o 
   3   3  13        4.61        4.17      0.47 o 
  -6   4  13        7.77        8.62      1.71 o 
  -5   4  13        5.06        5.26      0.55 o 
  -4   4  13       15.47       14.73      0.84 o 
  -3   4  13        6.98        6.91      0.45 o 
  -2   4  13        3.60        3.06      0.31 o 
  -1   4  13        1.74        1.75      0.33 o 
   0   4  13       23.73       22.04      0.62 o 
   1   4  13        4.65        6.69      0.39 o 
   2   4  13        0.00       -0.43      0.28 o 
  -5   5  13        1.68        1.91      0.49 o 
  -4   5  13        5.90        6.54      0.48 o 
  -3   5  13        1.51        0.67      0.24 o 
  -2   5  13        0.27       -0.25      0.27 o 
  -1   5  13        1.82        2.04      0.36 o 
   0   5  13        0.55        0.25      0.26 o 
   1   5  13        0.22       -0.20      0.26 o 
   2   5  13        7.81        7.61      0.64 o 
  -4   6  13       16.12       19.01      0.82 o 
  -3   6  13        9.09       10.13      0.52 o 
  -2   6  13        7.76        6.15      0.54 o 
  -1   6  13        1.66        2.30      0.42 o 
   0   6  13        0.37        0.00      0.26 o 
  -1 -12  14        1.12        1.25      0.63 o 
   0 -12  14       13.76       12.39      1.58 o 
   1 -12  14        0.55        0.18      0.33 o 
  -3 -11  14        3.08        4.65      1.27 o 
  -2 -11  14        3.00        4.14      0.55 o 
  -1 -11  14        0.33        0.09      0.30 o 
   0 -11  14        3.84        3.26      0.45 o 
   1 -11  14        1.55        2.12      0.41 o 
   2 -11  14        4.51        4.60      0.53 o 
  -4 -10  14        0.28        0.30      0.39 o 
  -3 -10  14        0.02       -0.03      0.34 o 
  -2 -10  14        0.08        0.39      0.32 o 
  -1 -10  14        2.35        3.38      0.34 o 
   0 -10  14        6.68        7.07      0.43 o 
   1 -10  14        0.83        0.81      0.57 o 
   2 -10  14        0.01        0.00      0.42 o 
   3 -10  14        0.00       -0.30      0.27 o 
  -5  -9  14        0.16        0.48      0.37 o 
  -4  -9  14        4.69        5.55      0.56 o 
  -3  -9  14       10.33       12.44      0.71 o 
  -2  -9  14        3.64        3.27      0.43 o 
  -1  -9  14        3.57        3.46      0.40 o 
   0  -9  14        0.84        0.69      0.25 o 
   1  -9  14       18.96       20.12      1.10 o 
   2  -9  14        1.54        1.45      0.33 o 
   3  -9  14        5.95        6.41      0.57 o 
  -5  -8  14        6.76        6.09      0.49 o 
  -4  -8  14        1.40        1.24      0.28 o 
  -3  -8  14        3.24        3.81      0.41 o 
  -2  -8  14        0.08        0.09      0.31 o 
  -1  -8  14        5.80        5.62      0.38 o 
   0  -8  14        2.31        1.84      0.23 o 
   1  -8  14        7.59        6.73      0.54 o 
   2  -8  14        5.44        4.81      0.44 o 
   3  -8  14        0.74        0.74      0.24 o 
   4  -8  14        0.31        0.05      0.23 o 
  -6  -7  14        1.70        2.47      0.80 o 
  -5  -7  14        1.91        1.87      0.35 o 
  -4  -7  14       18.37       18.90      0.61 o 
  -3  -7  14        9.26        8.45      0.43 o 
  -2  -7  14        0.52        1.51      0.30 o 
  -1  -7  14        9.56       10.05      0.46 o 
   0  -7  14       74.57       74.57      1.03 o 
   1  -7  14       36.45       38.11      1.13 o 
   2  -7  14        1.09        1.20      0.29 o 
   3  -7  14       12.91       12.69      0.52 o 
   4  -7  14       12.24       13.37      0.66 o 
  -6  -6  14        0.00       -0.16      0.31 o 
  -5  -6  14       22.42       23.87      0.77 o 
  -4  -6  14        0.01       -0.37      0.21 o 
  -3  -6  14        0.83        1.32      0.24 o 
  -2  -6  14        0.15        0.31      0.21 o 
  -1  -6  14       11.25       11.63      0.34 o 
   0  -6  14       47.42       50.13      0.81 o 
   1  -6  14       97.67       98.13      1.30 o 
   2  -6  14        0.42        0.69      0.24 o 
   3  -6  14        9.96        9.46      0.51 o 
   4  -6  14       37.60       36.04      1.41 o 
  -6  -5  14        1.15        1.23      0.38 o 
  -5  -5  14       10.50        8.55      0.60 o 
  -4  -5  14       13.18       14.24      0.51 o 
  -3  -5  14       28.13       27.69      0.67 o 
  -2  -5  14       38.65       39.14      0.79 o 
  -1  -5  14        2.91        2.83      0.23 o 
   0  -5  14        4.84        5.10      0.28 o 
   1  -5  14       20.44       20.50      0.50 o 
   2  -5  14        7.44        7.18      0.37 o 
   3  -5  14        0.00       -0.31      0.21 o 
   4  -5  14        3.49        1.83      0.32 o 
  -6  -4  14        0.02        0.28      0.38 o 
  -5  -4  14       14.29       14.95      0.79 o 
  -4  -4  14        4.49        5.55      0.36 o 
  -3  -4  14       16.15       15.43      0.51 o 
  -2  -4  14       58.95       57.80      1.00 o 
  -1  -4  14        0.28        0.50      0.19 o 
   0  -4  14       40.21       40.24      0.63 o 
   1  -4  14      186.32      184.37      2.42 o 
   2  -4  14       13.04       11.40      0.59 o 
   3  -4  14       29.32       30.91      0.68 o 
   4  -4  14        4.77        3.88      0.33 o 
  -6  -3  14        4.32        4.76      0.52 o 
  -5  -3  14        1.23        2.07      0.39 o 
  -4  -3  14        0.62        0.67      0.25 o 
  -3  -3  14        1.35        1.62      0.27 o 
  -2  -3  14       61.49       57.51      1.58 o 
  -1  -3  14       26.45       26.48      0.62 o 
   0  -3  14       34.65       38.22      0.69 o 
   1  -3  14       55.55       52.40      1.01 o 
   2  -3  14        0.08        0.18      0.24 o 
   3  -3  14       14.14       14.82      0.54 o 
   4  -3  14        1.32        1.06      0.25 o 
  -6  -2  14        1.87        1.73      0.40 o 
  -5  -2  14        3.34        2.30      0.39 o 
  -4  -2  14       13.45       15.03      0.58 o 
  -3  -2  14       30.26       28.88      0.67 o 
  -2  -2  14        0.87        0.31      0.21 o 
  -1  -2  14      157.62      160.57      2.14 o 
   0  -2  14        6.08        6.64      0.32 o 
   1  -2  14       51.47       50.03      0.93 o 
   2  -2  14       19.18       21.04      0.62 o 
   3  -2  14       13.73       13.23      0.56 o 
   4  -2  14       10.47        9.96      0.45 o 
  -6  -1  14        2.03        1.30      0.39 o 
  -5  -1  14        0.68        0.45      0.30 o 
  -4  -1  14        4.86        5.01      0.40 o 
  -3  -1  14       18.97       19.71      0.61 o 
  -2  -1  14       42.53       42.53      0.83 o 
  -1  -1  14       13.20       12.32      0.57 o 
   0  -1  14        9.90       10.58      0.38 o 
   1  -1  14       28.57       28.01      0.67 o 
   2  -1  14        9.95        8.14      0.53 o 
   3  -1  14        2.00        1.55      0.35 o 
   4  -1  14        3.62        4.58      0.43 o 
  -6   0  14       11.25       12.25      0.91 o 
  -5   0  14        3.40        3.28      0.62 o 
  -4   0  14        0.94        0.56      0.25 o 
  -3   0  14       66.94       66.69      2.05 o 
  -2   0  14        9.34        9.55      0.47 o 
  -1   0  14       30.89       30.33      0.67 o 
   0   0  14       21.38       21.18      0.60 o 
   1   0  14       42.54       39.30      0.81 o 
   2   0  14       18.36       18.88      0.83 o 
   3   0  14       12.26       13.41      0.99 o 
   4   0  14       16.60       19.40      0.83 o 
  -6   1  14        0.62        0.36      0.34 o 
  -5   1  14       15.85       15.06      0.76 o 
  -4   1  14        4.85        4.94      0.47 o 
  -3   1  14        5.61        6.11      0.38 o 
  -2   1  14      124.36      127.84      1.78 o 
  -1   1  14        0.10        0.14      0.23 o 
   0   1  14       45.73       42.83      0.74 o 
   1   1  14       16.31       16.18      0.53 o 
   2   1  14       25.97       27.84      0.92 o 
   3   1  14        3.44        3.33      0.55 o 
  -6   2  14        0.87        0.38      0.32 o 
  -5   2  14        0.04       -0.23      0.29 o 
  -4   2  14        4.26        3.34      0.36 o 
  -3   2  14        2.51        2.14      0.28 o 
  -2   2  14        5.39        5.54      0.38 o 
  -1   2  14        0.41        0.44      0.26 o 
   0   2  14       14.27       13.43      0.49 o 
   1   2  14        9.90        9.68      0.45 o 
   2   2  14        0.25        0.72      0.31 o 
   3   2  14        0.04        0.12      0.33 o 
  -5   3  14       12.23       11.50      0.77 o 
  -4   3  14        1.21        1.15      0.30 o 
  -3   3  14        3.78        3.45      0.33 o 
  -2   3  14       13.32       14.35      0.74 o 
  -1   3  14       25.10       25.36      0.88 o 
   0   3  14       10.81       12.04      0.51 o 
   1   3  14        8.10        6.63      0.47 o 
   2   3  14        8.29        9.52      0.97 o 
  -5   4  14        7.19        7.32      0.65 o 
  -4   4  14        0.09       -0.15      0.26 o 
  -3   4  14        0.13        0.13      0.22 o 
  -2   4  14       14.79       14.70      0.68 o 
  -1   4  14       22.29       24.84      0.82 o 
   0   4  14        3.87        4.60      0.45 o 
   1   4  14        1.54        1.61      0.36 o 
   2   4  14        1.25        0.08      0.40 o 
  -4   5  14        0.08        0.35      0.29 o 
  -3   5  14        2.68        2.90      0.33 o 
  -2   5  14        0.51        0.38      0.52 o 
  -1   5  14        1.54        1.77      0.35 o 
   0   5  14        0.47        0.52      0.42 o 
  -2   6  14        0.82        1.20      0.35 o 
  -2 -11  15        0.05       -0.10      0.34 o 
  -1 -11  15        6.83        8.22      0.59 o 
   0 -11  15        4.61        4.24      0.69 o 
   1 -11  15        2.32        3.61      0.48 o 
  -3 -10  15        0.31        0.41      0.36 o 
  -2 -10  15        1.11        0.80      0.36 o 
  -1 -10  15        2.42        3.28      0.34 o 
   0 -10  15        0.35       -0.31      0.23 o 
   1 -10  15       10.44       10.05      1.23 o 
   2 -10  15       17.58       19.94      2.03 o 
  -4  -9  15        0.02        0.40      0.32 o 
  -3  -9  15        0.04       -0.02      0.32 o 
  -2  -9  15       15.51       13.63      0.72 o 
  -1  -9  15        5.21        6.62      0.42 o 
   0  -9  15        3.34        2.96      0.29 o 
   1  -9  15        1.00        0.75      0.34 o 
   2  -9  15        2.54        1.38      0.38 o 
   3  -9  15        0.73        0.34      0.30 o 
  -5  -8  15        0.14        0.79      0.28 o 
  -4  -8  15        2.19        2.92      0.33 o 
  -3  -8  15        0.67        0.93      0.37 o 
  -2  -8  15        0.07        0.77      0.29 o 
  -1  -8  15        4.94        5.70      0.39 o 
   0  -8  15        5.04        4.64      0.32 o 
   1  -8  15       40.88       40.25      1.21 o 
   2  -8  15        0.09        0.12      0.26 o 
   3  -8  15        9.63        9.65      0.61 o 
  -5  -7  15       18.83       18.53      0.73 o 
  -4  -7  15        2.37        2.67      0.32 o 
  -3  -7  15        0.01        0.14      0.24 o 
  -2  -7  15        4.72        4.87      0.70 o 
  -1  -7  15        0.18        0.19      0.17 o 
   0  -7  15       11.74       12.95      0.44 o 
   1  -7  15        0.70        0.56      0.27 o 
   2  -7  15        0.53        0.65      0.29 o 
   3  -7  15       19.47       18.94      0.75 o 
   4  -7  15        9.41        9.84      0.56 o 
  -5  -6  15        0.23        0.21      0.28 o 
  -4  -6  15        0.02       -0.46      0.28 o 
  -3  -6  15        3.18        3.50      0.32 o 
  -2  -6  15        6.31        7.43      0.49 o 
  -1  -6  15        0.11       -0.17      0.23 o 
   0  -6  15       10.99       12.77      0.42 o 
   1  -6  15      156.25      158.11      2.48 o 
   2  -6  15        0.05        0.10      0.22 o 
   3  -6  15        1.09        1.44      0.34 o 
   4  -6  15        0.97        0.56      0.32 o 
  -6  -5  15        4.38        4.95      0.65 o 
  -5  -5  15        0.09        0.30      0.28 o 
  -4  -5  15       14.31       13.91      0.54 o 
  -3  -5  15        0.99        0.79      0.24 o 
  -2  -5  15        4.72        4.98      0.47 o 
  -1  -5  15        0.14        0.12      0.19 o 
   0  -5  15       64.19       63.19      0.92 o 
   1  -5  15       82.62       85.21      1.34 o 
   2  -5  15        1.17        1.03      0.25 o 
   3  -5  15       19.17       19.54      0.64 o 
   4  -5  15       12.52       12.20      0.53 o 
  -6  -4  15        1.32        1.56      0.41 o 
  -5  -4  15       19.52       19.76      0.71 o 
  -4  -4  15        0.00       -0.07      0.21 o 
  -3  -4  15        3.58        3.84      0.32 o 
  -2  -4  15        3.03        3.38      0.30 o 
  -1  -4  15        0.03        0.23      0.21 o 
   0  -4  15        0.54        0.24      0.19 o 
   1  -4  15        0.01       -0.17      0.18 o 
   2  -4  15        0.28        0.24      0.26 o 
   3  -4  15        7.50        7.05      0.46 o 
   4  -4  15       34.04       33.85      0.80 o 
  -6  -3  15        4.85        4.45      0.52 o 
  -5  -3  15        0.21        0.00      0.40 o 
  -4  -3  15        0.28        0.18      0.24 o 
  -3  -3  15        0.13        0.00      0.21 o 
  -2  -3  15       79.67       76.77      1.38 o 
  -1  -3  15       24.54       25.47      0.62 o 
   0  -3  15       17.38       18.64      0.48 o 
   1  -3  15       46.63       46.06      0.90 o 
   2  -3  15        1.81        1.13      0.26 o 
   3  -3  15        1.41        1.63      0.30 o 
   4  -3  15       13.92       13.82      0.68 o 
  -6  -2  15        0.36        0.03      0.32 o 
  -5  -2  15        2.48        2.20      0.41 o 
  -4  -2  15       20.88       20.74      0.69 o 
  -3  -2  15        9.82        9.85      0.46 o 
  -2  -2  15        1.80        1.34      0.26 o 
  -1  -2  15       33.11       34.54      0.74 o 
   0  -2  15       12.33       12.22      0.41 o 
   1  -2  15       14.45       14.68      0.52 o 
   2  -2  15        5.76        6.27      0.49 o 
   3  -2  15        6.86        6.41      0.45 o 
   4  -2  15        1.64        0.84      0.30 o 
  -6  -1  15        6.49        5.90      0.57 o 
  -5  -1  15        7.76        6.83      0.60 o 
  -4  -1  15       11.27       10.63      0.55 o 
  -3  -1  15        4.09        4.54      0.35 o 
  -2  -1  15        0.75        0.90      0.24 o 
  -1  -1  15       11.91       11.71      0.56 o 
   0  -1  15        2.35        2.42      0.24 o 
   1  -1  15        8.75        8.55      0.43 o 
   2  -1  15        3.85        2.54      0.38 o 
   3  -1  15       20.26       20.54      0.81 o 
  -6   0  15        1.41        1.58      0.42 o 
  -5   0  15        5.02        4.66      0.53 o 
  -4   0  15        0.20        0.56      0.27 o 
  -3   0  15        4.83        5.19      0.37 o 
  -2   0  15       82.02       80.51      1.41 o 
  -1   0  15        9.39        8.30      0.52 o 
   0   0  15       11.08       12.18      0.47 o 
   1   0  15       17.01       16.19      0.53 o 
   2   0  15        0.02       -0.19      0.27 o 
   3   0  15       18.97       18.71      0.81 o 
  -6   1  15       10.63       11.70      1.00 o 
  -5   1  15        0.18        0.40      0.35 o 
  -4   1  15        0.11       -0.24      0.24 o 
  -3   1  15       11.16       12.49      0.52 o 
  -2   1  15        0.14       -0.10      0.27 o 
  -1   1  15        0.01        0.27      0.25 o 
   0   1  15        4.59        3.27      0.32 o 
   1   1  15        3.43        3.32      0.32 o 
   2   1  15        8.08        7.83      0.55 o 
   3   1  15        0.51        0.49      0.71 o 
  -5   2  15       13.27       10.41      0.75 o 
  -4   2  15        0.01       -0.07      0.31 o 
  -3   2  15        0.80        0.37      0.24 o 
  -2   2  15       24.09       23.20      0.93 o 
  -1   2  15       18.52       18.72      0.71 o 
   0   2  15       10.32       10.62      0.46 o 
   1   2  15        5.35        5.25      0.37 o 
   2   2  15        3.58        3.73      0.44 o 
  -5   3  15       10.27       12.23      0.81 o 
  -4   3  15       16.97       17.83      0.83 o 
  -3   3  15        0.01       -0.15      0.22 o 
  -2   3  15       17.20       18.82      0.76 o 
  -1   3  15       15.59       16.35      0.71 o 
   0   3  15       10.40       12.07      0.60 o 
   1   3  15        0.80        1.11      0.31 o 
  -4   4  15        0.56        0.43      0.29 o 
  -3   4  15        0.12       -0.12      0.26 o 
  -2   4  15        0.29        0.03      0.32 o 
  -1   4  15        4.83        6.20      0.51 o 
   0   4  15        0.18       -0.08      0.25 o 
  -2 -10  16       22.82       24.08      0.95 o 
  -1 -10  16        0.87        1.08      0.34 o 
   0 -10  16        2.30        2.11      0.39 o 
   1 -10  16        0.66        0.33      0.34 o 
  -3  -9  16        1.67        0.95      0.39 o 
  -2  -9  16        0.84        1.08      0.58 o 
  -1  -9  16        1.50        1.58      0.25 o 
   0  -9  16        2.61        3.00      0.54 o 
   1  -9  16        3.58        3.80      0.48 o 
   2  -9  16        0.28       -0.49      0.31 o 
  -4  -8  16        3.97        4.34      0.47 o 
  -3  -8  16        5.00        5.31      0.48 o 
  -2  -8  16       34.62       36.88      2.20 o 
  -1  -8  16        1.20        1.01      0.23 o 
   0  -8  16        0.77        0.75      0.25 o 
   1  -8  16        4.30        4.01      0.39 o 
   2  -8  16        4.41        4.97      0.54 o 
  -5  -7  16        0.00        0.36      0.31 o 
  -4  -7  16        0.10        0.00      0.24 o 
  -3  -7  16        9.98       10.25      0.77 o 
  -2  -7  16        0.08       -0.01      0.28 o 
  -1  -7  16        4.89        4.41      0.34 o 
   0  -7  16        0.06        0.15      0.23 o 
   1  -7  16        1.49        2.34      0.34 o 
   2  -7  16        0.96        0.74      0.28 o 
   3  -7  16        0.95        1.21      0.38 o 
  -5  -6  16        6.06        6.64      0.52 o 
  -4  -6  16        0.04        0.28      0.24 o 
  -3  -6  16        2.36        3.18      0.40 o 
  -2  -6  16        0.80        0.78      0.29 o 
  -1  -6  16        1.59        1.65      0.28 o 
   0  -6  16       17.75       16.71      0.43 o 
   1  -6  16       19.31       20.68      1.23 o 
   2  -6  16        3.61        2.93      0.37 o 
   3  -6  16        4.14        4.38      0.43 o 
  -5  -5  16        1.35        0.93      0.31 o 
  -4  -5  16        4.17        4.16      0.36 o 
  -3  -5  16       12.34       12.48      0.51 o 
  -2  -5  16        0.05       -0.14      0.25 o 
  -1  -5  16        4.71        4.46      0.34 o 
   0  -5  16        6.47        6.66      0.36 o 
   1  -5  16       13.89       13.92      0.55 o 
   2  -5  16       18.04       17.61      0.81 o 
   3  -5  16        1.92        1.71      0.41 o 
  -5  -4  16        2.96        3.83      0.42 o 
  -4  -4  16        0.70        1.17      0.27 o 
  -3  -4  16        0.16        0.03      0.22 o 
  -2  -4  16        0.90        1.28      0.30 o 
  -1  -4  16        7.04        6.64      0.38 o 
   0  -4  16       19.63       19.71      0.51 o 
   1  -4  16       14.07       14.49      0.59 o 
   2  -4  16        9.25        9.22      0.49 o 
   3  -4  16        7.61        7.50      0.63 o 
  -5  -3  16        3.47        3.99      0.51 o 
  -4  -3  16       40.29       42.55      0.91 o 
  -3  -3  16       12.76       13.79      0.73 o 
  -2  -3  16        8.79        8.66      0.53 o 
  -1  -3  16       12.45       13.66      0.49 o 
   0  -3  16        7.29        8.20      0.48 o 
   1  -3  16       15.60       15.31      0.53 o 
   2  -3  16       24.25       25.63      0.86 o 
   3  -3  16       16.17       15.40      0.73 o 
  -5  -2  16        5.09        5.21      0.81 o 
  -4  -2  16        0.25       -0.23      0.23 o 
  -3  -2  16        6.07        6.42      0.40 o 
  -2  -2  16        2.36        1.60      0.34 o 
  -1  -2  16        0.05        0.57      0.27 o 
   0  -2  16       42.23       45.26      0.79 o 
   1  -2  16        0.05       -0.10      0.21 o 
   2  -2  16        1.18        0.53      0.31 o 
   3  -2  16        1.48        1.38      0.38 o 
  -5  -1  16        1.43        1.74      0.43 o 
  -4  -1  16       16.48       17.61      0.62 o 
  -3  -1  16        1.80        2.36      0.30 o 
  -2  -1  16       72.92       72.69      2.80 o 
  -1  -1  16       21.55       21.66      0.74 o 
   0  -1  16        8.46        9.65      0.45 o 
   1  -1  16       18.74       18.74      0.58 o 
   2  -1  16        2.15        1.86      0.48 o 
   3  -1  16       36.48       42.47      1.20 o 
  -5   0  16        2.39        2.32      0.46 o 
  -4   0  16       20.24       17.09      0.69 o 
  -3   0  16       25.26       27.04      0.72 o 
  -2   0  16        0.08       -0.06      0.38 o 
  -1   0  16       11.68       12.74      0.62 o 
   0   0  16        1.35        0.89      0.25 o 
   1   0  16        5.02        5.50      0.38 o 
   2   0  16        7.63        8.07      0.72 o 
  -5   1  16        9.24       10.08      0.74 o 
  -4   1  16        2.92        2.47      0.37 o 
  -3   1  16       25.53       23.95      0.72 o 
  -2   1  16       29.98       29.96      0.93 o 
  -1   1  16        0.09       -0.24      0.25 o 
   0   1  16        0.30        0.12      0.22 o 
   1   1  16        2.90        3.34      0.33 o 
   2   1  16       10.96       10.31      0.71 o 
  -4   2  16        1.26        1.30      0.34 o 
  -3   2  16        9.46        9.20      0.49 o 
  -2   2  16        0.17        0.61      0.31 o 
  -1   2  16       12.92       13.42      0.79 o 
   0   2  16        1.66        2.72      0.42 o 
   1   2  16        1.42        1.57      0.57 o 
  -3   3  16        2.27        1.66      0.45 o 
  -2   3  16        1.99        2.03      0.39 o 
  -1   3  16        3.30        2.48      0.38 o 
   0   3  16        0.40        0.33      0.30 o 
  -2  -9  17        7.55        7.17      0.60 o 
  -1  -9  17        2.70        1.82      0.38 o 
   0  -9  17       23.78       23.64      1.30 o 
   1  -9  17        0.27       -0.07      0.26 o 
  -3  -8  17        0.35        0.53      0.34 o 
  -2  -8  17        0.63        0.52      0.35 o 
  -1  -8  17       21.18       20.49      1.23 o 
   0  -8  17       11.97       11.92      0.54 o 
   1  -8  17        0.05       -0.03      0.32 o 
   2  -8  17       12.10       12.26      1.02 o 
  -4  -7  17        2.47        1.58      0.38 o 
  -3  -7  17        4.34        4.97      0.48 o 
  -2  -7  17        0.12       -0.01      0.30 o 
  -1  -7  17        0.96        1.10      0.26 o 
   0  -7  17        3.04        4.10      0.38 o 
   1  -7  17        0.01       -0.05      0.32 o 
   2  -7  17        0.80        0.74      0.31 o 
  -4  -6  17        2.19        1.41      0.29 o 
  -3  -6  17        6.22        5.39      0.48 o 
  -2  -6  17        0.06        0.10      0.28 o 
  -1  -6  17       19.13       19.28      0.72 o 
   0  -6  17       45.47       46.41      0.94 o 
   1  -6  17        0.32        0.49      0.37 o 
   2  -6  17        6.48        7.12      0.62 o 
  -5  -5  17        0.03       -0.22      0.30 o 
  -4  -5  17        2.28        2.16      0.31 o 
  -3  -5  17        0.60        0.83      0.56 o 
  -2  -5  17        0.03        0.01      0.26 o 
  -1  -5  17        2.14        2.68      0.37 o 
   0  -5  17       12.69       12.26      0.52 o 
   1  -5  17        0.01       -0.25      0.27 o 
   2  -5  17        8.04        9.28      0.56 o 
  -5  -4  17        5.17        7.23      0.59 o 
  -4  -4  17        0.68        0.80      0.27 o 
  -3  -4  17       21.44       22.67      0.80 o 
  -2  -4  17        4.80        5.78      0.47 o 
  -1  -4  17        8.36        9.29      0.56 o 
   0  -4  17       12.97       14.55      0.74 o 
   1  -4  17        6.85        7.00      0.53 o 
   2  -4  17        7.69        7.88      0.49 o 
  -5  -3  17        3.69        4.10      0.47 o 
  -4  -3  17        0.09        0.06      0.25 o 
  -3  -3  17        0.06       -0.21      0.26 o 
  -2  -3  17        0.16        0.06      0.29 o 
  -1  -3  17        7.01        6.35      0.49 o 
   0  -3  17        0.97        0.72      0.25 o 
   1  -3  17        0.67        1.04      0.34 o 
   2  -3  17        1.09        1.52      0.36 o 
  -5  -2  17        0.96        0.63      0.33 o 
  -4  -2  17       21.92       24.03      0.70 o 
  -3  -2  17        0.45        0.48      0.26 o 
  -2  -2  17        4.39        5.25      0.47 o 
  -1  -2  17       46.13       43.27      1.10 o 
   0  -2  17        2.73        2.77      0.31 o 
   1  -2  17       37.40       41.39      1.09 o 
   2  -2  17        0.55        0.52      0.34 o 
  -5  -1  17        0.15        0.23      0.32 o 
  -4  -1  17        0.13       -0.16      0.24 o 
  -3  -1  17       35.61       37.70      1.59 o 
  -2  -1  17        4.19        4.05      0.73 o 
  -1  -1  17        0.10        0.16      0.29 o 
   0  -1  17       54.10       54.10      1.03 o 
   1  -1  17        0.15        0.05      0.30 o 
   2  -1  17        2.33        2.75      0.89 o 
  -4   0  17        0.89        0.74      0.27 o 
  -3   0  17        6.37        6.51      0.49 o 
  -2   0  17        6.27        5.16      0.47 o 
  -1   0  17        1.35        0.59      0.45 o 
   0   0  17        0.00       -0.09      0.23 o 
   1   0  17        2.89        3.43      1.00 o 
  -4   1  17        0.28        0.09      0.38 o 
  -3   1  17       12.58       14.27      1.58 o 
  -2   1  17        3.10        2.66      0.41 o 
  -1   1  17       12.41       11.45      0.63 o 
   0   1  17        0.21       -0.04      0.44 o 
  -3   2  17        4.27        4.44      0.54 o 
  -2   2  17       14.61       15.88      0.83 o 
  -1   2  17        0.04        0.45      0.34 o 
  -2  -8  18        2.21        2.52      0.46 o 
  -1  -8  18        1.85        1.96      0.57 o 
   0  -8  18       33.52       34.92      1.11 o 
  -3  -7  18        5.54        6.49      0.54 o 
  -2  -7  18        5.13        5.15      0.48 o 
  -1  -7  18       16.37       19.61      0.84 o 
   0  -7  18       29.32       32.18      1.03 o 
   1  -7  18        0.07        0.26      0.42 o 
  -3  -6  18       10.01        9.35      0.61 o 
  -2  -6  18        6.94        7.16      0.54 o 
  -1  -6  18        1.15        1.24      0.34 o 
   0  -6  18        0.63       -0.14      0.38 o 
   1  -6  18        0.88       -0.05      0.27 o 
  -4  -5  18        0.66        0.90      0.33 o 
  -3  -5  18        0.87        0.67      0.34 o 
  -2  -5  18        0.16        0.17      0.30 o 
  -1  -5  18        0.28       -0.17      0.27 o 
   0  -5  18       31.05       31.17      0.91 o 
   1  -5  18        2.20        2.17      0.45 o 
  -4  -4  18        0.00        0.34      0.28 o 
  -3  -4  18        1.45        1.53      0.36 o 
  -2  -4  18        0.00       -0.60      0.34 o 
  -1  -4  18        1.06        0.70      0.30 o 
   0  -4  18        4.64        3.92      0.42 o 
   1  -4  18        4.05        4.22      0.45 o 
  -4  -3  18        0.00        0.03      0.27 o 
  -3  -3  18        0.25        0.17      0.31 o 
  -2  -3  18        1.35        0.86      0.32 o 
  -1  -3  18        0.00       -0.38      0.26 o 
   0  -3  18        4.67        4.36      0.43 o 
   1  -3  18        0.01       -0.37      0.28 o 
  -4  -2  18        4.37        4.15      0.41 o 
  -3  -2  18       19.49       20.30      0.82 o 
  -2  -2  18        0.81        0.65      0.31 o 
  -1  -2  18        1.63        2.00      0.53 o 
   0  -2  18        6.60        9.13      0.56 o 
   1  -2  18        1.38        2.19      0.38 o 
  -3  -1  18        0.58        0.21      0.36 o 
  -2  -1  18        2.87        2.44      0.44 o 
  -1  -1  18        0.19       -0.21      0.39 o 
   0  -1  18        1.17        1.80      0.47 o 
  -3   0  18       17.48       17.45      0.89 o 
  -2   0  18        1.77        2.49      0.58 o 
  -1   0  18        9.81        8.97      0.65 o 
  -1  -6  19        4.32        4.21      0.45 o 
  -2  -5  19        2.89        2.82      0.51 o 
  -1  -5  19        0.06       -0.18      0.29 o 
  -2  -4  19        1.86        1.22      0.41 o 
  -1  -4  19        7.50        7.69      0.56 o 
  -2  -3  19        0.00        0.31      0.34 o 
  -1  -3  19        0.00        0.04      0.52 o 
                                                 
